# Supplementary material for: Novel MicroRNAs Differentially Expressed during Aging in the Mouse Brain
Source: PLoS One. 2012 Jul 23;7(7):e40028. doi: 10.1371/journal.pone.0040028 (PMC3402511; doi:10.1371/journal.pone.0040028)
Supplement: Table S1 — All 558 known miRNAs expressed in the mouse brain. (XLSX) [file pone.0040028.s002.xlsx]

## Sheet: Suppl_Table_1
	RAW		NORMALIZED
	READS		READS
miRNA	Young	Old	Young	Old
mmu-let-7a	38928	96729	38928	65707.9
mmu-let-7a-1*	3	8	3	5.43439
mmu-let-7b	25754	40100	25754	27239.9
mmu-let-7c	208581	475252	208581	322838
mmu-let-7c-1*	0	1	0	0.679298
mmu-let-7c-2*	3	8	3	5.43439
mmu-let-7d	13014	31692	13014	21528.3
mmu-let-7d*	42	33	42	22.4168
mmu-let-7e	10792	22761	10792	15461.5
mmu-let-7e*	4	5	4	3.39649
mmu-let-7f	192959	607985	192959	413003
mmu-let-7g	491989	881910	491989	599080
mmu-let-7i	54878	55508	54878	37706.5
mmu-let-7i*	11	3	11	2.0379
mmu-miR-1	21027	51499	21027	34983.2
mmu-miR-100	1003	1229	1003	834.858
mmu-miR-100*	0	1	0	0.679298
mmu-miR-101a	6883	5025	6883	3413.47
mmu-miR-101b	1620	1165	1620	791.383
mmu-miR-103	17145	19679	17145	13367.9
mmu-miR-103-1*	1	0	1	0
mmu-miR-103-2*	1	1	1	0.679298
mmu-miR-106a	2	0	2	0
mmu-miR-106b	129	195	129	132.463
mmu-miR-106b*	82	50	82	33.9649
mmu-miR-107	4724	6920	4724	4700.75
mmu-miR-107*	1	0	1	0
mmu-miR-10a	43	71	43	48.2302
mmu-miR-10b	10	30	10	20.379
mmu-miR-1-1*	0	1	0	0.679298
mmu-miR-1188	9	4	9	2.71719
mmu-miR-1191	0	2	0	1.3586
mmu-miR-1193-5p	2	2	2	1.3586
mmu-miR-1197	1	2	1	1.3586
mmu-miR-1198-5p	33	24	33	16.3032
mmu-miR-122	309	259	309	175.938
mmu-miR-1224	1504	852	1504	578.762
mmu-miR-124	1795	842	1795	571.969
mmu-miR-124*	120	73	120	49.5888
mmu-miR-1247*	0	1	0	0.679298
mmu-miR-1249	5	0	5	0
mmu-miR-1249*	2	0	2	0
mmu-miR-125a-3p	2	0	2	0
mmu-miR-125a-5p	131	116	131	78.7986
mmu-miR-125b-1-3p	3	1	3	0.679298
mmu-miR-125b-2-3p	2	4	2	2.71719
mmu-miR-125b-5p	6061	5981	6061	4062.88
mmu-miR-126-3p	27	45	27	30.5684
mmu-miR-1264-3p	7	6	7	4.07579
mmu-miR-126-5p	96	126	96	85.5916
mmu-miR-127	38227	19379	38227	13164.1
mmu-miR-127*	1467	797	1467	541.401
mmu-miR-1274a	0	2	0	1.3586
mmu-miR-128	56950	48015	56950	32616.5
mmu-miR-128-1*	33	15	33	10.1895
mmu-miR-128-2*	9	9	9	6.11369
mmu-miR-129-1-3p	157	112	157	76.0814
mmu-miR-129-2-3p	2658	2009	2658	1364.71
mmu-miR-129-5p	615	267	615	181.373
mmu-miR-1298	2463	1329	2463	902.788
mmu-miR-1298*	13	13	13	8.83088
mmu-miR-1-2-as-5p	0	1	0	0.679298
mmu-miR-1306	9	4	9	2.71719
mmu-miR-130a	582	935	582	635.144
mmu-miR-130b	94	128	94	86.9502
mmu-miR-130b*	2	0	2	0
mmu-miR-132	538	654	538	444.261
mmu-miR-132*	5	4	5	2.71719
mmu-miR-133a	0	2	0	1.3586
mmu-miR-133b	1	2	1	1.3586
mmu-miR-134	273	148	273	100.536
mmu-miR-135a	95	91	95	61.8162
mmu-miR-135a-2*	74	125	74	84.9123
mmu-miR-135b	13	10	13	6.79298
mmu-miR-136	44	58	44	39.3993
mmu-miR-136*	15	10	15	6.79298
mmu-miR-137	396	580	396	393.993
mmu-miR-137*	5	5	5	3.39649
mmu-miR-138	9611	7238	9611	4916.76
mmu-miR-138-1*	3	3	3	2.0379
mmu-miR-138-2*	3	2	3	1.3586
mmu-miR-139-3p	334	179	334	121.594
mmu-miR-139-5p	53	23	53	15.6239
mmu-miR-140	4	5	4	3.39649
mmu-miR-140*	1825	1714	1825	1164.32
mmu-miR-142-5p	21	57	21	38.72
mmu-miR-143	10197	7502	10197	5096.1
mmu-miR-143*	52	34	52	23.0961
mmu-miR-144	25	26	25	17.6618
mmu-miR-144*	31	42	31	28.5305
mmu-miR-145	18	9	18	6.11369
mmu-miR-146a	106	89	106	60.4576
mmu-miR-146b	763	724	763	491.812
mmu-miR-146b*	0	1	0	0.679298
mmu-miR-147	1	2	1	1.3586
mmu-miR-148a	842	721	842	489.774
mmu-miR-148a*	5	2	5	1.3586
mmu-miR-148b	566	450	566	305.684
mmu-miR-148b*	16	13	16	8.83088
mmu-miR-149	4	0	4	0
mmu-miR-149*	1	1	1	0.679298
mmu-miR-150	1	1	1	0.679298
mmu-miR-151-3p	136	94	136	63.8541
mmu-miR-151-5p	302	254	302	172.542
mmu-miR-152	5505	6625	5505	4500.35
mmu-miR-152*	0	1	0	0.679298
mmu-miR-153	33	53	33	36.0028
mmu-miR-154	149	70	149	47.5509
mmu-miR-154*	37	62	37	42.1165
mmu-miR-155	1	0	1	0
mmu-miR-15a	112	177	112	120.236
mmu-miR-15a*	8	9	8	6.11369
mmu-miR-15b	27	53	27	36.0028
mmu-miR-15b*	2	1	2	0.679298
mmu-miR-16	744	1723	744	1170.43
mmu-miR-16-1*	36	27	36	18.3411
mmu-miR-16-2*	0	1	0	0.679298
mmu-miR-17	17	52	17	35.3235
mmu-miR-17*	129	136	129	92.3846
mmu-miR-181a	4096	2909	4096	1976.08
mmu-miR-181a-1*	125	66	125	44.8337
mmu-miR-181b	1007	773	1007	525.098
mmu-miR-181b-1*	7	7	7	4.75509
mmu-miR-181c	91	71	91	48.2302
mmu-miR-181c*	88	59	88	40.0786
mmu-miR-181d	1545	1291	1545	876.974
mmu-miR-182	73	70	73	47.5509
mmu-miR-183	11	27	11	18.3411
mmu-miR-1839-3p	0	2	0	1.3586
mmu-miR-1839-5p	19163	26121	19163	17744
mmu-miR-184	56	38	56	25.8133
mmu-miR-1843-3p	21	19	21	12.9067
mmu-miR-1843-5p	90	58	90	39.3993
mmu-miR-185	9145	7684	9145	5219.73
mmu-miR-185*	180	29	180	19.6997
mmu-miR-186	263	165	263	112.084
mmu-miR-186*	3	2	3	1.3586
mmu-miR-187	260	159	260	108.008
mmu-miR-187*	7	7	7	4.75509
mmu-miR-188-3p	0	1	0	0.679298
mmu-miR-190	0	8	0	5.43439
mmu-miR-190*	1	5	1	3.39649
mmu-miR-190b*	1	0	1	0
mmu-miR-191	1054	1889	1054	1283.19
mmu-miR-191*	0	1	0	0.679298
mmu-miR-1912	28	35	28	23.7754
mmu-miR-1912*	1	0	1	0
mmu-miR-192	4220	4064	4220	2760.67
mmu-miR-1927	1	1	1	0.679298
mmu-miR-1929	2	1	2	0.679298
mmu-miR-193	65	82	65	55.7025
mmu-miR-193*	12	3	12	2.0379
mmu-miR-1930	1	2	1	1.3586
mmu-miR-1934*	1	0	1	0
mmu-miR-1937a	3	1	3	0.679298
mmu-miR-1937b	38	34	38	23.0961
mmu-miR-1938	0	2	0	1.3586
mmu-miR-193b	7	1	7	0.679298
mmu-miR-193b*	67	38	67	25.8133
mmu-miR-194	63	65	63	44.1544
mmu-miR-1943	1	0	1	0
mmu-miR-1945	0	1	0	0.679298
mmu-miR-1947	4	6	4	4.07579
mmu-miR-1948	1	4	1	2.71719
mmu-miR-1949	0	1	0	0.679298
mmu-miR-195	9	17	9	11.5481
mmu-miR-1954	0	1	0	0.679298
mmu-miR-1956	0	1	0	0.679298
mmu-miR-1959	3	4	3	2.71719
mmu-miR-1960	3	6	3	4.07579
mmu-miR-1963	0	1	0	0.679298
mmu-miR-1964-3p	49	7	49	4.75509
mmu-miR-1965	5	2	5	1.3586
mmu-miR-1968	1	3	1	2.0379
mmu-miR-1969	7	8	7	5.43439
mmu-miR-196a	0	1	0	0.679298
mmu-miR-1981	53	44	53	29.8891
mmu-miR-1983	3	4	3	2.71719
mmu-miR-199a-3p	382	812	382	551.59
mmu-miR-199b	382	812	382	551.59
mmu-miR-199b*	1	0	1	0
mmu-miR-19b	6	5	6	3.39649
mmu-miR-200a	20	11	20	7.47228
mmu-miR-200b	2	5	2	3.39649
mmu-miR-200b*	0	2	0	1.3586
mmu-miR-200c	1	1	1	0.679298
mmu-miR-201	1	1	1	0.679298
mmu-miR-202-5p	1	0	1	0
mmu-miR-203	71	93	71	63.1748
mmu-miR-204	234	108	234	73.3642
mmu-miR-204*	38	31	38	21.0583
mmu-miR-206	3425	5054	3425	3433.17
mmu-miR-20a	2	7	2	4.75509
mmu-miR-20b	0	1	0	0.679298
mmu-miR-21	3578	5248	3578	3564.96
mmu-miR-21*	6	5	6	3.39649
mmu-miR-210	146	144	146	97.819
mmu-miR-210*	1	0	1	0
mmu-miR-212-3p	75	71	75	48.2302
mmu-miR-212-5p	1216	1311	1216	890.56
mmu-miR-214	2	0	2	0
mmu-miR-2145	1	6	1	4.07579
mmu-miR-215	0	3	0	2.0379
mmu-miR-216a	0	1	0	0.679298
mmu-miR-216a*	1	1	1	0.679298
mmu-miR-216b	28	59	28	40.0786
mmu-miR-216b*	2	2	2	1.3586
mmu-miR-217	2	4	2	2.71719
mmu-miR-218	371	280	371	190.204
mmu-miR-218-2*	43	36	43	24.4547
mmu-miR-219-3p	36460	34525	36460	23452.8
mmu-miR-219-3p*	42	13	42	8.83088
mmu-miR-219-5p	1471	1115	1471	757.418
mmu-miR-22	2752	2567	2752	1743.76
mmu-miR-22*	102	109	102	74.0435
mmu-miR-221	5178	3558	5178	2416.94
mmu-miR-221*	82	62	82	42.1165
mmu-miR-222	2394	2469	2394	1677.19
mmu-miR-222*	6	1	6	0.679298
mmu-miR-223	1	0	1	0
mmu-miR-223*	0	4	0	2.71719
mmu-miR-23a	56	78	56	52.9853
mmu-miR-23a*	1	1	1	0.679298
mmu-miR-23b	45	59	45	40.0786
mmu-miR-23b*	16	23	16	15.6239
mmu-miR-24	1559	2289	1559	1554.91
mmu-miR-24-1*	1	3	1	2.0379
mmu-miR-24-2*	51	43	51	29.2098
mmu-miR-25	1126	964	1126	654.844
mmu-miR-25*	14	17	14	11.5481
mmu-miR-26a	5397	13958	5397	9481.65
mmu-miR-26a-2*	1	0	1	0
mmu-miR-26b	262	836	262	567.894
mmu-miR-27a	21	29	21	19.6997
mmu-miR-27a*	2	1	2	0.679298
mmu-miR-27b	999	1088	999	739.077
mmu-miR-27b*	7	5	7	3.39649
mmu-miR-28	23	14	23	9.51018
mmu-miR-28*	23	16	23	10.8688
mmu-miR-296-5p	23	8	23	5.43439
mmu-miR-297b-5p	1	2	1	1.3586
mmu-miR-297c	1	2	1	1.3586
mmu-miR-298	128	124	128	84.233
mmu-miR-299	196	163	196	110.726
mmu-miR-299*	9	2	9	1.3586
mmu-miR-29a	261867	338051	261867	229638
mmu-miR-29a*	19	16	19	10.8688
mmu-miR-29b	4760	5005	4760	3399.89
mmu-miR-29b-1*	2	1	2	0.679298
mmu-miR-29c	18226	26839	18226	18231.7
mmu-miR-300	107	104	107	70.647
mmu-miR-300*	3	9	3	6.11369
mmu-miR-301a	0	1	0	0.679298
mmu-miR-301a*	29	35	29	23.7754
mmu-miR-301b	0	1	0	0.679298
mmu-miR-3057-5p	4	2	4	1.3586
mmu-miR-3059	1	0	1	0
mmu-miR-3061-5p	0	1	0	0.679298
mmu-miR-3062	2	2	2	1.3586
mmu-miR-3064-5p	4	1	4	0.679298
mmu-miR-3066	1	2	1	1.3586
mmu-miR-3068	40	33	40	22.4168
mmu-miR-3068*	50	67	50	45.513
mmu-miR-3069-3p	1	2	1	1.3586
mmu-miR-3072	5	4	5	2.71719
mmu-miR-3076-3p	5	4	5	2.71719
mmu-miR-3078	8	9	8	6.11369
mmu-miR-3082-3p	0	1	0	0.679298
mmu-miR-3082-5p	1	0	1	0
mmu-miR-3083	5	2	5	1.3586
mmu-miR-3084	1	0	1	0
mmu-miR-3084*	0	3	0	2.0379
mmu-miR-3086-5p	1	3	1	2.0379
mmu-miR-3091-5p	0	1	0	0.679298
mmu-miR-3093-3p	4	0	4	0
mmu-miR-3093-5p	0	4	0	2.71719
mmu-miR-3095-3p	60	20	60	13.586
mmu-miR-3097-3p	0	1	0	0.679298
mmu-miR-3097-5p	0	1	0	0.679298
mmu-miR-3099	29	12	29	8.15158
mmu-miR-30a	3656	3059	3656	2077.97
mmu-miR-30a*	187	184	187	124.991
mmu-miR-30b	57	72	57	48.9095
mmu-miR-30b*	29	37	29	25.134
mmu-miR-30c	63	81	63	55.0232
mmu-miR-30c-1*	12	8	12	5.43439
mmu-miR-30c-2*	260	160	260	108.688
mmu-miR-30d	765	663	765	450.375
mmu-miR-30d*	5	1	5	0.679298
mmu-miR-30e	220	243	220	165.07
mmu-miR-30e*	108	111	108	75.4021
mmu-miR-31	80	143	80	97.1397
mmu-miR-31*	0	1	0	0.679298
mmu-miR-3102	13	4	13	2.71719
mmu-miR-3102-5p.2	0	2	0	1.3586
mmu-miR-3106	47	60	47	40.7579
mmu-miR-3107	434	335	434	227.565
mmu-miR-3107*	2	0	2	0
mmu-miR-3110	1	0	1	0
mmu-miR-320	3242	1972	3242	1339.58
mmu-miR-322	8	10	8	6.79298
mmu-miR-322*	250	398	250	270.361
mmu-miR-323-3p	227	310	227	210.583
mmu-miR-323-5p	8	1	8	0.679298
mmu-miR-324-5p	48	57	48	38.72
mmu-miR-325*	8	11	8	7.47228
mmu-miR-326	20	10	20	6.79298
mmu-miR-326*	1	0	1	0
mmu-miR-328	151	133	151	90.3467
mmu-miR-328*	0	1	0	0.679298
mmu-miR-329	3	4	3	2.71719
mmu-miR-329*	96	73	96	49.5888
mmu-miR-33	1899	1616	1899	1097.75
mmu-miR-330	16	5	16	3.39649
mmu-miR-330*	382	361	382	245.227
mmu-miR-331-3p	13	3	13	2.0379
mmu-miR-331-5p	1	0	1	0
mmu-miR-335-3p	1	8	1	5.43439
mmu-miR-335-5p	369	729	369	495.209
mmu-miR-337-3p	5	5	5	3.39649
mmu-miR-337-5p	1	1	1	0.679298
mmu-miR-338-3p	118	101	118	68.6091
mmu-miR-338-5p	2	2	2	1.3586
mmu-miR-339-5p	2	1	2	0.679298
mmu-miR-340-3p	0	1	0	0.679298
mmu-miR-340-5p	7528	12885	7528	8752.76
mmu-miR-341	1597	646	1597	438.827
mmu-miR-342-3p	353	357	353	242.51
mmu-miR-342-5p	26	16	26	10.8688
mmu-miR-344	528	596	528	404.862
mmu-miR-344b	63	72	63	48.9095
mmu-miR-344c	5	1	5	0.679298
mmu-miR-344d	51	87	51	59.099
mmu-miR-344d-1*	1	0	1	0
mmu-miR-344d-3*	0	3	0	2.0379
mmu-miR-344e	1	1	1	0.679298
mmu-miR-344f-3p	6	5	6	3.39649
mmu-miR-344g-5p	1	0	1	0
mmu-miR-345-5p	1	0	1	0
mmu-miR-346	3	0	3	0
mmu-miR-346*	1	0	1	0
mmu-miR-3470a	2	0	2	0
mmu-miR-3470b	2	2	2	1.3586
mmu-miR-3473	2	0	2	0
mmu-miR-3474	6	6	6	4.07579
mmu-miR-3475	5	3	5	2.0379
mmu-miR-34a	124	88	124	59.7783
mmu-miR-34a*	4	9	4	6.11369
mmu-miR-34b-3p	3	6	3	4.07579
mmu-miR-34b-5p	180	196	180	133.142
mmu-miR-34c	12982	14938	12982	10147.4
mmu-miR-34c*	1	0	1	0
mmu-miR-350	23	38	23	25.8133
mmu-miR-351	3	0	3	0
mmu-miR-361	206	228	206	154.88
mmu-miR-361*	9	7	9	4.75509
mmu-miR-362-3p	43	51	43	34.6442
mmu-miR-362-5p	1	0	1	0
mmu-miR-363-3p	3	0	3	0
mmu-miR-363-5p	11	7	11	4.75509
mmu-miR-365	5	4	5	2.71719
mmu-miR-365-1*	5	2	5	1.3586
mmu-miR-365-2*	1	2	1	1.3586
mmu-miR-369-3p	109	164	109	111.405
mmu-miR-369-5p	51	86	51	58.4197
mmu-miR-370	32	22	32	14.9446
mmu-miR-370*	0	1	0	0.679298
mmu-miR-374	29	81	29	55.0232
mmu-miR-375	122	37	122	25.134
mmu-miR-376a	19869	20938	19869	14223.2
mmu-miR-376a*	4	5	4	3.39649
mmu-miR-376b	229	444	229	301.609
mmu-miR-376b*	12	15	12	10.1895
mmu-miR-376c	18	44	18	29.8891
mmu-miR-377	1	1	1	0.679298
mmu-miR-377*	9	3	9	2.0379
mmu-miR-378	3810	2810	3810	1908.83
mmu-miR-378*	1	0	1	0
mmu-miR-379	935	804	935	546.156
mmu-miR-379*	1	0	1	0
mmu-miR-380-3p	33	38	33	25.8133
mmu-miR-380-5p	86	124	86	84.233
mmu-miR-381	79	69	79	46.8716
mmu-miR-381*	6	2	6	1.3586
mmu-miR-382	10132	7241	10132	4918.8
mmu-miR-383	24783	13239	24783	8993.23
mmu-miR-383*	1	0	1	0
mmu-miR-384-3p	78	117	78	79.4779
mmu-miR-384-5p	96	124	96	84.233
mmu-miR-409-3p	207	126	207	85.5916
mmu-miR-409-5p	186	223	186	151.484
mmu-miR-410	353	658	353	446.978
mmu-miR-410*	11	4	11	2.71719
mmu-miR-411	372	544	372	369.538
mmu-miR-411*	0	2	0	1.3586
mmu-miR-412-5p	19	11	19	7.47228
mmu-miR-421	6	6	6	4.07579
mmu-miR-421*	1	0	1	0
mmu-miR-423-3p	100	100	100	67.9298
mmu-miR-423-5p	681	401	681	272.399
mmu-miR-425	23	9	23	6.11369
mmu-miR-425*	19	15	19	10.1895
mmu-miR-429	5	4	5	2.71719
mmu-miR-431	7	0	7	0
mmu-miR-431*	5	6	5	4.07579
mmu-miR-433	9297	6716	9297	4562.17
mmu-miR-433*	57	52	57	35.3235
mmu-miR-434-3p	1433	868	1433	589.631
mmu-miR-434-5p	123	137	123	93.0639
mmu-miR-448-3p	179	250	179	169.825
mmu-miR-448-5p	1	0	1	0
mmu-miR-449a	9	4	9	2.71719
mmu-miR-450a	5	4	5	2.71719
mmu-miR-450a-2*	1	0	1	0
mmu-miR-450b-3p	5	3	5	2.0379
mmu-miR-451	298	262	298	177.976
mmu-miR-455	2	3	2	2.0379
mmu-miR-455*	14	10	14	6.79298
mmu-miR-465a-3p	1	0	1	0
mmu-miR-465b-3p	1	0	1	0
mmu-miR-465c-3p	1	0	1	0
mmu-miR-466b-3p	3	0	3	0
mmu-miR-466c-3p	3	0	3	0
mmu-miR-466c-5p	0	1	0	0.679298
mmu-miR-466g	0	1	0	0.679298
mmu-miR-466i-5p	0	1	0	0.679298
mmu-miR-466m-3p	0	1	0	0.679298
mmu-miR-466n-5p	8	9	8	6.11369
mmu-miR-466p-3p	3	0	3	0
mmu-miR-466p-5p	0	1	0	0.679298
mmu-miR-467a	16	5	16	3.39649
mmu-miR-467c	0	5	0	3.39649
mmu-miR-467d	2	1	2	0.679298
mmu-miR-467d*	5	2	5	1.3586
mmu-miR-467e	22	55	22	37.3614
mmu-miR-467e*	1	1	1	0.679298
mmu-miR-470	1	0	1	0
mmu-miR-483	0	3	0	2.0379
mmu-miR-484	20	7	20	4.75509
mmu-miR-485	1277	938	1277	637.182
mmu-miR-486	434	335	434	227.565
mmu-miR-486*	10	11	10	7.47228
mmu-miR-487b	203	300	203	203.79
mmu-miR-488	48	26	48	17.6618
mmu-miR-488*	1	0	1	0
mmu-miR-489	0	1	0	0.679298
mmu-miR-490-3p	37	34	37	23.0961
mmu-miR-490-5p	42	19	42	12.9067
mmu-miR-491	3	2	3	1.3586
mmu-miR-491*	1	0	1	0
mmu-miR-495	353	477	353	324.025
mmu-miR-496	11	4	11	2.71719
mmu-miR-496*	1	0	1	0
mmu-miR-497	184	180	184	122.274
mmu-miR-497*	1	0	1	0
mmu-miR-499	129	172	129	116.839
mmu-miR-500	25	24	25	16.3032
mmu-miR-501-3p	21	30	21	20.379
mmu-miR-501-5p	0	1	0	0.679298
mmu-miR-503	155	175	155	118.877
mmu-miR-504	3	1	3	0.679298
mmu-miR-505-5p	11	29	11	19.6997
mmu-miR-511-3p	7	16	7	10.8688
mmu-miR-532-3p	8	5	8	3.39649
mmu-miR-532-5p	1168	732	1168	497.246
mmu-miR-539-3p	8	11	8	7.47228
mmu-miR-539-5p	5	2	5	1.3586
mmu-miR-540-3p	19	4	19	2.71719
mmu-miR-540-5p	71	42	71	28.5305
mmu-miR-541	1139	684	1139	464.64
mmu-miR-541*	5	5	5	3.39649
mmu-miR-542-3p	4	1	4	0.679298
mmu-miR-542-5p	0	2	0	1.3586
mmu-miR-543	392	399	392	271.04
mmu-miR-543*	5	3	5	2.0379
mmu-miR-544-5p	38	27	38	18.3411
mmu-miR-551b	15	12	15	8.15158
mmu-miR-551b*	1	1	1	0.679298
mmu-miR-574-3p	2	8	2	5.43439
mmu-miR-574-5p	0	2	0	1.3586
mmu-miR-582-5p	4	5	4	3.39649
mmu-miR-592	1	0	1	0
mmu-miR-592*	1	1	1	0.679298
mmu-miR-598	5575	3562	5575	2419.66
mmu-miR-615-3p	1	0	1	0
mmu-miR-652	28	15	28	10.1895
mmu-miR-664	7	2	7	1.3586
mmu-miR-664*	66	40	66	27.1719
mmu-miR-665*	0	1	0	0.679298
mmu-miR-666-3p	8	0	8	0
mmu-miR-666-5p	14	6	14	4.07579
mmu-miR-667	2	1	2	0.679298
mmu-miR-667*	7	2	7	1.3586
mmu-miR-668	19	9	19	6.11369
mmu-miR-669a-3p	8	5	8	3.39649
mmu-miR-669a-5p	1	4	1	2.71719
mmu-miR-669c	182	180	182	122.274
mmu-miR-669d	5	6	5	4.07579
mmu-miR-669f-3p	0	1	0	0.679298
mmu-miR-669g	1	0	1	0
mmu-miR-669h-5p	1	0	1	0
mmu-miR-669l	3	2	3	1.3586
mmu-miR-669m-3p	1	0	1	0
mmu-miR-669o-3p	8	5	8	3.39649
mmu-miR-669o-5p	0	1	0	0.679298
mmu-miR-669p	1	4	1	2.71719
mmu-miR-671-3p	5	4	5	2.71719
mmu-miR-671-5p	5	2	5	1.3586
mmu-miR-672	1705	1392	1705	945.583
mmu-miR-673-3p	0	1	0	0.679298
mmu-miR-674	167	142	167	96.4604
mmu-miR-674*	21	43	21	29.2098
mmu-miR-676	236	132	236	89.6674
mmu-miR-676*	64	100	64	67.9298
mmu-miR-696	1	0	1	0
mmu-miR-700	3	5	3	3.39649
mmu-miR-700*	1	1	1	0.679298
mmu-miR-708	153	143	153	97.1397
mmu-miR-708*	62	55	62	37.3614
mmu-miR-720	26	23	26	15.6239
mmu-miR-743b-3p	0	1	0	0.679298
mmu-miR-744	2844	1428	2844	970.038
mmu-miR-744*	1	0	1	0
mmu-miR-758*	3	0	3	0
mmu-miR-760-3p	101	48	101	32.6063
mmu-miR-764-3p	4	11	4	7.47228
mmu-miR-770-3p	540	236	540	160.314
mmu-miR-770-5p	4	0	4	0
mmu-miR-7a	3561	3753	3561	2549.41
mmu-miR-7a-1*	17	22	17	14.9446
mmu-miR-7a-2*	5	4	5	2.71719
mmu-miR-7b	1608	1190	1608	808.365
mmu-miR-7b*	3	5	3	3.39649
mmu-miR-802	1	0	1	0
mmu-miR-871-3p	0	1	0	0.679298
mmu-miR-872	231	252	231	171.183
mmu-miR-872*	316	421	316	285.985
mmu-miR-873	477	276	477	187.486
mmu-miR-873*	27	16	27	10.8688
mmu-miR-874	20	4	20	2.71719
mmu-miR-874*	1	0	1	0
mmu-miR-877	2	2	2	1.3586
mmu-miR-879	6	8	6	5.43439
mmu-miR-879*	1	0	1	0
mmu-miR-9	6673	7361	6673	5000.32
mmu-miR-9*	1144	3911	1144	2656.74
mmu-miR-92a	3	3	3	2.0379
mmu-miR-92a-1*	3	2	3	1.3586
mmu-miR-92b	452	256	452	173.9
mmu-miR-92b*	20	14	20	9.51018
mmu-miR-93	373	468	373	317.912
mmu-miR-96	12	8	12	5.43439
mmu-miR-98	214	466	214	316.553
mmu-miR-98*	2	1	2	0.679298
mmu-miR-99a	4075	3027	4075	2056.24
mmu-miR-99a*	2	2	2	1.3586
mmu-miR-99b	1890	2040	1890	1385.77
mmu-miR-99b*	112	51	112	34.6442
