# Supplementary material for: Novel MicroRNAs Differentially Expressed during Aging in the Mouse Brain
Source: PLoS One. 2012 Jul 23;7(7):e40028. doi: 10.1371/journal.pone.0040028 (PMC3402511; doi:10.1371/journal.pone.0040028)
Supplement: Table S2 — All known miRNAs expressed in the mouse brain that are differentially expressed (P-values <0.05). Red: greater than 2.0-fold increase in old versus young mouse brains. Green: greater than 2.0-fold decrease in old versus young mouse brains. MiRNAs with read counts ≥10 in at least one time point sample indicated in bold. (XLSX) [file pone.0040028.s003.xlsx]

## Sheet: Suppl_Table_2
		RAW		NORMALIZED				Count:	184
FoldChange	RATIO	READS		READS					p-value < 0.05
miRNA	Old/Young	Young	Old	Young	Old	p-value
mmu-miR-190	10.8688	0	8	0	5.43439	0.0160332
mmu-miR-335-3p	5.43439	1	8	1	5.43439	0.0421727
mmu-miR-26b	2.16753	262	836	262	567.894	6.92099e-33
mmu-let-7f	2.14037	192959	607985	192959	413003	<1e-50
mmu-miR-17	2.07785	17	52	17	35.3235	0.00442585
mmu-miR-10b	2.0379	10	30	10	20.379	0.0344635
mmu-miR-374	1.89735	29	81	29	55.0232	0.00146142
mmu-miR-142-5p	1.84381	21	57	21	38.72	0.0102143
mmu-miR-26a	1.75684	5397	13958	5397	9481.65	<1e-50
mmu-miR-467e	1.69825	22	55	22	37.3614	0.0257964
mmu-let-7a	1.68793	38928	96729	38928	65707.9	<1e-50
mmu-miR-1	1.66373	21027	51499	21027	34983.2	<1e-50
mmu-let-7d	1.65424	13014	31692	13014	21528.3	<1e-50
mmu-miR-16	1.57316	744	1723	744	1170.43	1.40421e-27
mmu-let-7c	1.54778	208581	475252	208581	322838	<1e-50
mmu-miR-98	1.47922	214	466	214	316.553	6.84569e-07
mmu-miR-199a-3p	1.44395	382	812	382	551.59	6.08388e-10
mmu-miR-199b	1.44395	382	812	382	551.59	6.08388e-10
mmu-let-7e	1.43268	10792	22761	10792	15461.5	<1e-50
mmu-miR-335-5p	1.34203	369	729	369	495.209	1.73701e-06
mmu-miR-376b	1.31707	229	444	229	301.609	0.000448032
mmu-miR-410	1.26623	353	658	353	446.978	0.000216861
mmu-let-7g	1.21767	491989	881910	491989	599080	<1e-50
mmu-miR-191	1.21745	1054	1889	1054	1283.19	1.32243e-07
mmu-miR-340-5p	1.16269	7528	12885	7528	8752.76	1.17964e-26
mmu-let-7b	1.05769	25754	40100	25754	27239.9	6.1258e-13
mmu-miR-1839-5p	0.925949	19163	26121	19163	17744	1.87194e-16
mmu-miR-29a	0.876924	261867	338051	261867	229638	<1e-50
mmu-miR-93	0.85231	373	468	373	317.912	0.0197332
mmu-miR-100	0.832361	1003	1229	1003	834.858	1.27695e-05
mmu-miR-132	0.825764	538	654	538	444.261	0.000874846
mmu-miR-152	0.817503	5505	6625	5505	4500.35	4.99327e-29
mmu-miR-409-5p	0.814428	186	223	186	151.484	0.036549
mmu-miR-34c	0.781649	12982	14938	12982	10147.4	<1e-50
mmu-miR-103	0.779698	17145	19679	17145	13367.9	<1e-50
mmu-miR-503	0.76695	155	175	155	118.877	0.0150863
mmu-miR-344	0.766784	528	596	528	404.862	7.15305e-06
mmu-miR-434-5p	0.756617	123	137	123	93.0639	0.0233347
mmu-miR-361	0.751845	206	228	206	154.88	0.00272781
mmu-miR-30e	0.750316	220	243	220	165.07	0.0018237
mmu-miR-9	0.749336	6673	7361	6673	5000.32	<1e-50
mmu-miR-872	0.741053	231	252	231	171.183	0.000892664
mmu-miR-27b	0.739817	999	1088	999	739.077	3.77956e-12
mmu-miR-34b-5p	0.739681	180	196	180	133.143	0.00318287
mmu-miR-99b	0.733211	1890	2040	1890	1385.77	9.61471e-23
mmu-miR-212-5p	0.732369	1216	1311	1216	890.56	2.79167e-15
mmu-miR-7a	0.715925	3561	3753	3561	2549.41	3.5745e-47
mmu-miR-376a	0.715846	19869	20938	19869	14223.2	<1e-50
mmu-miR-29b	0.714262	4760	5005	4760	3399.89	<1e-50
mmu-miR-194	0.700864	63	65	63	44.1544	0.0424243
mmu-miR-222	0.70058	2394	2469	2394	1677.19	5.42575e-36
mmu-miR-543	0.691429	392	399	392	271.04	1.62813e-07
mmu-let-7i	0.687097	54878	55508	54878	37706.5	<1e-50
mmu-miR-342-3p	0.686996	353	357	353	242.51	4.45116e-07
mmu-miR-423-3p	0.679299	100	100	100	67.9299	0.00578219
mmu-miR-669c	0.671834	182	180	182	122.274	0.000133916
mmu-miR-125b-5p	0.670332	6061	5981	6061	4062.88	<1e-50
mmu-miR-210	0.669993	146	144	146	97.819	0.000577737
mmu-miR-497	0.664531	184	180	184	122.274	8.32586e-05
mmu-miR-300	0.660253	107	104	107	70.647	0.00234167
mmu-miR-298	0.65807	128	124	128	84.233	0.000801982
mmu-miR-192	0.654187	4220	4064	4220	2760.67	<1e-50
mmu-miR-182	0.651382	73	70	73	47.5509	0.00969125
mmu-miR-135a	0.650697	95	91	95	61.8162	0.00310375
mmu-miR-146b	0.644577	763	724	763	491.812	1.27971e-17
mmu-miR-219-3p	0.643247	36460	34525	36460	23452.8	<1e-50
mmu-miR-212-3p	0.643069	75	71	75	48.2302	0.00710778
mmu-miR-708	0.6349	153	143	153	97.1397	8.03595e-05
mmu-miR-22	0.633633	2752	2567	2752	1743.76	<1e-50
mmu-miR-490-3p	0.62422	37	34	37	23.0962	0.0451711
mmu-miR-1937b	0.607793	38	34	38	23.0962	0.0331247
mmu-miR-125a-5p	0.601516	131	116	131	78.7986	5.62798e-05
mmu-miR-328	0.598323	151	133	151	90.3467	1.27746e-05
mmu-miR-451	0.597236	298	262	298	177.976	7.77239e-10
mmu-miR-381	0.593311	79	69	79	46.8716	0.00136757
mmu-miR-30d	0.588725	765	663	765	450.375	6.03393e-24
mmu-miR-379	0.584124	935	804	935	546.156	1.31818e-29
mmu-miR-148a	0.58168	842	721	842	489.774	3.62852e-27
mmu-miR-25	0.581566	1126	964	1126	654.844	8.69855e-36
mmu-miR-338-3p	0.581434	118	101	118	68.6092	5.2611e-05
mmu-miR-33	0.578066	1899	1616	1899	1097.75	<1e-50
mmu-miR-674	0.577607	167	142	167	96.4604	1.16708e-06
mmu-miR-128	0.572722	56950	48015	56950	32616.5	<1e-50
mmu-miR-151-5p	0.571331	302	254	302	172.542	2.94888e-11
mmu-miR-185	0.570774	9145	7684	9145	5219.73	<1e-50
mmu-miR-146a	0.570354	106	89	106	60.4576	7.83082e-05
mmu-miR-122	0.56938	309	259	309	175.938	1.37009e-11
mmu-miR-30a	0.568374	3656	3059	3656	2077.97	<1e-50
mmu-miR-181d	0.567621	1545	1291	1545	876.974	<1e-50
mmu-miR-299	0.564927	196	163	196	110.726	5.06504e-08
mmu-miR-1981	0.563946	53	44	53	29.8891	0.00449887
mmu-miR-3068	0.560421	40	33	40	22.4169	0.0127346
mmu-miR-672	0.554594	1705	1392	1705	945.584	<1e-50
mmu-miR-148b	0.540078	566	450	566	305.684	5.20152e-23
mmu-miR-181c	0.530002	91	71	91	48.2302	4.85671e-05
mmu-miR-3107	0.524343	434	335	434	227.565	2.30266e-19
mmu-miR-486	0.524343	434	335	434	227.565	2.30266e-19
mmu-miR-181b	0.521448	1007	773	1007	525.098	2.37964e-43
mmu-miR-219-5p	0.5149	1471	1115	1471	757.418	<1e-50
mmu-miR-129-2-3p	0.513435	2658	2009	2658	1364.71	<1e-50
mmu-miR-218	0.512678	371	280	371	190.204	1.1216e-17
mmu-miR-138	0.511577	9611	7238	9611	4916.76	<1e-50
mmu-miR-99a	0.504598	4075	3027	4075	2056.24	<1e-50
mmu-miR-7b	0.502715	1608	1190	1608	808.365	<1e-50
mmu-miR-378	0.501005	3810	2810	3810	1908.83	<1e-50
mmu-miR-143	0.499764	10197	7502	10197	5096.1	<1e-50
mmu-miR-485	0.498968	1277	938	1277	637.182	<1e-50
mmu-miR-101a	0.495928	6883	5025	6883	3413.48	<1e-50
mmu-miR-1198-5p	0.494035	33	24	33	16.3032	0.00758924
mmu-miR-433	0.490714	9297	6716	9297	4562.17	<1e-50
mmu-miR-101b	0.488508	1620	1165	1620	791.383	<1e-50
mmu-miR-382	0.485472	10132	7241	10132	4918.8	<1e-50
mmu-miR-129-1-3p	0.484595	157	112	157	76.0814	2.61712e-09
mmu-miR-544-5p	0.482659	38	27	38	18.3411	0.0032567
mmu-miR-181a	0.482441	4096	2909	4096	1976.08	<1e-50
mmu-miR-34a	0.482083	124	88	124	59.7783	1.02409e-07
mmu-miR-151-3p	0.469515	136	94	136	63.8541	9.59312e-09
mmu-miR-370	0.467018	32	22	32	14.9446	0.00512446
mmu-miR-221	0.466772	5178	3558	5178	2416.94	<1e-50
mmu-miR-184	0.460953	56	38	56	25.8133	0.000173925
mmu-miR-1843-5p	0.43777	90	58	90	39.3993	5.406e-07
mmu-miR-598	0.43402	5575	3562	5575	2419.66	<1e-50
mmu-miR-186	0.426176	263	165	263	112.084	1.55106e-18
mmu-miR-532-5p	0.425725	1168	732	1168	497.247	<1e-50
mmu-miR-342-5p	0.41803	26	16	26	10.8688	0.00493388
mmu-miR-187	0.415417	260	159	260	108.008	3.88457e-19
mmu-miR-409-3p	0.413486	207	126	207	85.5916	1.14653e-15
mmu-miR-28	0.413486	23	14	23	9.51018	0.00758546
mmu-miR-320	0.413195	3242	1972	3242	1339.58	<1e-50
mmu-miR-434-3p	0.411466	1433	868	1433	589.631	<1e-50
mmu-miR-541	0.407937	1139	684	1139	464.64	<1e-50
mmu-miR-540-5p	0.401839	71	42	71	28.5305	1.5213e-06
mmu-miR-423-5p	0.399998	681	401	681	272.399	1.55213e-50
mmu-miR-412-5p	0.393278	19	11	19	7.47228	0.0113254
mmu-miR-873	0.393053	477	276	477	187.486	6.26566e-37
mmu-miR-1224	0.384815	1504	852	1504	578.762	<1e-50
mmu-miR-92b	0.384735	452	256	452	173.9	2.93772e-36
mmu-miR-676	0.379947	236	132	236	89.6674	4.47792e-20
mmu-miR-200a	0.373614	20	11	20	7.47228	0.00680647
mmu-miR-134	0.368264	273	148	273	100.536	5.07545e-24
mmu-miR-488	0.367953	48	26	48	17.6618	2.22349e-05
mmu-miR-1298	0.36654	2463	1329	2463	902.788	<1e-50
mmu-miR-139-3p	0.364055	334	179	334	121.594	1.70487e-29
mmu-miR-652	0.36391	28	15	28	10.1895	0.00109073
mmu-miR-383	0.362879	24783	13239	24783	8993.23	<1e-50
mmu-miR-127	0.344367	38227	19379	38227	13164.1	<1e-50
mmu-miR-744	0.341082	2844	1428	2844	970.038	<1e-50
mmu-miR-326	0.339649	20	10	20	6.79299	0.00375242
mmu-miR-145	0.339649	18	9	18	6.11369	0.00596812
mmu-miR-760-3p	0.322835	101	48	101	32.6063	1.65882e-11
mmu-miR-668	0.321773	19	9	19	6.11369	0.00342814
mmu-miR-154	0.319134	149	70	149	47.5509	1.75291e-16
mmu-miR-124	0.318646	1795	842	1795	571.969	<1e-50
mmu-miR-204	0.313522	234	108	234	73.3642	1.67019e-25
mmu-miR-490-5p	0.307302	42	19	42	12.9067	7.61094e-06
mmu-miR-1188	0.30191	9	4	9	2.71719	0.0362863
mmu-miR-1306	0.30191	9	4	9	2.71719	0.0362863
mmu-miR-449a	0.30191	9	4	9	2.71719	0.0362863
mmu-miR-770-3p	0.296879	540	236	540	160.314	<1e-50
mmu-miR-129-5p	0.294915	615	267	615	181.373	<1e-50
mmu-miR-139-5p	0.29479	53	23	53	15.6239	2.58769e-07
mmu-miR-666-5p	0.291128	14	6	14	4.07579	0.00767018
mmu-miR-3099	0.281089	29	12	29	8.15158	9.15152e-05
mmu-miR-341	0.274782	1597	646	1597	438.827	<1e-50
mmu-miR-425	0.265812	23	9	23	6.11369	0.000334666
mmu-miR-496	0.247018	11	4	11	2.71719	0.0101615
mmu-miR-484	0.237754	20	7	20	4.75509	0.000420858
mmu-miR-296-5p	0.236278	23	8	23	5.43439	0.000149199
mmu-miR-3095-3p	0.226433	60	20	60	13.586	4.39703e-10
mmu-miR-330	0.212281	16	5	16	3.39649	0.000939277
mmu-miR-467a	0.212281	16	5	16	3.39649	0.000939277
mmu-miR-3102	0.209015	13	4	13	2.71719	0.00269918
mmu-miR-375	0.206017	122	37	122	25.134	2.4206e-20
mmu-miR-664	0.194085	7	2	7	1.3586	0.0236143
mmu-miR-331-3p	0.156761	13	3	13	2.0379	0.000949853
mmu-miR-540-3p	0.14301	19	4	19	2.71719	4.16154e-05
mmu-miR-874	0.13586	20	4	20	2.71719	2.03787e-05
mmu-miR-344c	0.13586	5	1	5	0.679299	0.0331428
mmu-miR-1964-3p	0.0970427	49	7	49	4.75509	7.80868e-13
mmu-miR-193b	0.0970427	7	1	7	0.679299	0.0067708
mmu-miR-323-5p	0.0849123	8	1	8	0.679299	0.00307525
mmu-miR-1249	0.0679299	5	0	5	0	0.0158019
mmu-miR-431	0.0485213	7	0	7	0	0.0031397
mmu-miR-666-3p	0.0424562	8	0	8	0	0.00142882
