# Supplementary material for: Novel MicroRNAs Differentially Expressed during Aging in the Mouse Brain
Source: PLoS One. 2012 Jul 23;7(7):e40028. doi: 10.1371/journal.pone.0040028 (PMC3402511; doi:10.1371/journal.pone.0040028)
Supplement: Table S3 — MiRNA star sequences expressed in the mouse brain. Red: greater than 2.0-fold increase in old versus young mouse brains. Green: greater than 2.0-fold decrease in old versus young mouse brains. Differentially expressed miRNAs with P-value <0.05 indicated in bold. (XLSX) [file pone.0040028.s004.xlsx]

## Sheet: Suppl_Table_3
		RAW		NORMALIZED
	RATIO	READS		READS
miRNA	Old/Young	Young	Old	Young	Old	p-value
mmu-miR-190*	3.39649	1	5	1	3.39649	0.191907
mmu-miR-9*	2.32232	1144	3911	1144	2656.74	<1e-50
mmu-miR-300*	2.0379	3	9	3	6.11369	0.246776
mmu-miR-24-1*	2.0379	1	3	1	2.0379	0.503689
mmu-let-7a-1*	1.81146	3	8	3	5.43439	0.347963
mmu-let-7c-2*	1.81146	3	8	3	5.43439	0.347963
mmu-miR-34a*	1.52842	4	9	4	6.11369	0.458297
mmu-miR-674*	1.39094	21	43	21	29.2098	0.196696
mmu-miR-365-2*	1.3586	1	2	1	1.3586	0.794787
mmu-miR-135a-2*	1.14746	74	125	74	84.9123	0.335653
mmu-miR-154*	1.13828	37	62	37	42.1165	0.522333
mmu-miR-7b*	1.13216	3	5	3	3.39649	0.86159
mmu-miR-322*	1.08144	250	398	250	270.361	0.320955
mmu-miR-676*	1.0614	64	100	64	67.9299	0.703637
mmu-miR-23b*	0.976492	16	23	16	15.6239	0.940721
mmu-miR-325*	0.934036	8	11	8	7.47228	0.881419
mmu-miR-144*	0.92034	31	42	31	28.5305	0.721924
mmu-miR-3068*	0.91026	50	67	50	45.513	0.609677
mmu-miR-872*	0.905015	316	421	316	285.985	0.173697
mmu-miR-7a-1*	0.879092	17	22	17	14.9446	0.685876
mmu-miR-30b*	0.866691	29	37	29	25.134	0.558937
mmu-miR-376b*	0.849123	12	15	12	10.1895	0.668976
mmu-let-7e*	0.849123	4	5	4	3.39649	0.805026
mmu-miR-376a*	0.849123	4	5	4	3.39649	0.805026
mmu-miR-25*	0.824863	14	17	14	11.5481	0.589379
mmu-miR-301a*	0.819843	29	35	29	23.7754	0.423584
mmu-miR-431*	0.815158	5	6	5	4.07579	0.732827
mmu-miR-15a*	0.764211	8	9	8	6.11369	0.576118
mmu-miR-486*	0.747228	10	11	10	7.47228	0.500633
mmu-miR-22*	0.725917	102	109	102	74.0435	0.0188978
mmu-miR-17*	0.71616	129	136	129	92.3846	0.00610161
mmu-miR-30e*	0.698168	108	111	108	75.4021	0.00729097
mmu-miR-1298*	0.679299	13	13	13	8.83088	0.319696
mmu-miR-128-2*	0.679299	9	9	9	6.11369	0.407694
mmu-miR-181b-1*	0.679299	7	7	7	4.75509	0.465274
mmu-miR-187*	0.679299	7	7	7	4.75509	0.465274
mmu-miR-137*	0.679299	5	5	5	3.39649	0.537153
mmu-miR-541*	0.679299	5	5	5	3.39649	0.537153
mmu-miR-138-1*	0.679299	3	3	3	2.0379	0.632635
mmu-miR-216b*	0.679299	2	2	2	1.3586	0.696312
mmu-miR-99a*	0.679299	2	2	2	1.3586	0.696312
mmu-miR-103-2*	0.679299	1	1	1	0.679299	0.782559
mmu-miR-149*	0.679299	1	1	1	0.679299	0.782559
mmu-miR-216a*	0.679299	1	1	1	0.679299	0.782559
mmu-miR-23a*	0.679299	1	1	1	0.679299	0.782559
mmu-miR-467e*	0.679299	1	1	1	0.679299	0.782559
mmu-miR-551b*	0.679299	1	1	1	0.679299	0.782559
mmu-miR-592*	0.679299	1	1	1	0.679299	0.782559
mmu-miR-700*	0.679299	1	1	1	0.679299	0.782559
mmu-miR-30a*	0.668401	187	184	187	124.991	8.99951e-05
mmu-miR-330*	0.641955	382	361	382	245.227	1.0859e-09
mmu-miR-140*	0.637982	1825	1714	1825	1164.32	1.73782e-41
mmu-miR-433*	0.619711	57	52	57	35.3235	0.0117406
mmu-miR-708*	0.602604	62	55	62	37.3614	0.00573793
mmu-miR-24-2*	0.572742	51	43	51	29.2098	0.0064892
mmu-miR-29a*	0.572041	19	16	19	10.8688	0.0960033
mmu-miR-218-2*	0.568715	43	36	43	24.4547	0.0115182
mmu-miR-21*	0.566082	6	5	6	3.39649	0.34189
mmu-miR-204*	0.554165	38	31	38	21.0583	0.0135807
mmu-miR-148b*	0.55193	16	13	16	8.83088	0.107204
mmu-miR-132*	0.543439	5	4	5	2.71719	0.357348
mmu-miR-7a-2*	0.543439	5	4	5	2.71719	0.357348
mmu-miR-425*	0.536288	19	15	19	10.1895	0.0676756
mmu-let-7d*	0.533735	42	33	42	22.4169	0.00625425
mmu-miR-361*	0.528343	9	7	9	4.75509	0.199539
mmu-miR-329*	0.51655	96	73	96	49.5888	1.60557e-05
mmu-miR-221*	0.513616	82	62	82	42.1165	5.93437e-05
mmu-miR-16-1*	0.509474	36	27	36	18.3411	0.00720016
mmu-miR-455*	0.485213	14	10	14	6.79299	0.0758362
mmu-miR-27b*	0.485213	7	5	7	3.39649	0.209342
mmu-miR-92b*	0.475509	20	14	20	9.51018	0.0299864
mmu-miR-28*	0.472556	23	16	23	10.8688	0.0191186
mmu-miR-181c*	0.455439	88	59	88	40.0786	1.88979e-06
mmu-miR-136*	0.452866	15	10	15	6.79299	0.0478627
mmu-miR-30c-1*	0.452866	12	8	12	5.43439	0.0767771
mmu-miR-138-2*	0.452866	3	2	3	1.3586	0.376238
mmu-miR-186*	0.452866	3	2	3	1.3586	0.376238
mmu-miR-92a-1*	0.452866	3	2	3	1.3586	0.376238
mmu-miR-143*	0.444157	52	34	52	23.0962	0.000172677
mmu-miR-30c-2*	0.41803	260	160	260	108.688	6.09325e-19
mmu-miR-106b*	0.414206	82	50	82	33.9649	4.81147e-07
mmu-miR-124*	0.41324	120	73	120	49.5888	1.04801e-09
mmu-miR-664*	0.411696	66	40	66	27.1719	5.61997e-06
mmu-miR-543*	0.407579	5	3	5	2.0379	0.207444
mmu-miR-873*	0.402547	27	16	27	10.8688	0.00306872
mmu-miR-193b*	0.385274	67	38	67	25.8133	1.32798e-06
mmu-miR-127*	0.369053	1467	797	1467	541.401	<1e-50
mmu-miR-181a-1*	0.35867	125	66	125	44.8337	3.07086e-12
mmu-miR-15b*	0.339649	2	1	2	0.679299	0.3594
mmu-miR-27a*	0.339649	2	1	2	0.679299	0.3594
mmu-miR-29b-1*	0.339649	2	1	2	0.679299	0.3594
mmu-miR-98*	0.339649	2	1	2	0.679299	0.3594
mmu-miR-99b*	0.309323	112	51	112	34.6442	3.32925e-13
mmu-miR-128-1*	0.308772	33	15	33	10.1895	7.61899e-05
mmu-miR-148a*	0.271719	5	2	5	1.3586	0.0981872
mmu-miR-365-1*	0.271719	5	2	5	1.3586	0.0981872
mmu-miR-467d*	0.271719	5	2	5	1.3586	0.0981872
mmu-miR-410*	0.247018	11	4	11	2.71719	0.0101615
mmu-miR-377*	0.226433	9	3	9	2.0379	0.0156731
mmu-miR-381*	0.226433	6	2	6	1.3586	0.0484938
mmu-miR-219-3p*	0.210259	42	13	42	8.83088	7.44999e-08
mmu-miR-667*	0.194085	7	2	7	1.3586	0.0236143
mmu-let-7i*	0.185263	11	3	11	2.0379	0.00392625
mmu-miR-193*	0.169825	12	3	12	2.0379	0.00193805
mmu-miR-299*	0.150955	9	2	9	1.3586	0.00544324
mmu-miR-30d*	0.13586	5	1	5	0.679299	0.0331428
mmu-miR-222*	0.113216	6	1	6	0.679299	0.0149597
mmu-miR-185*	0.109443	180	29	180	19.6997	4.53756e-41
