# Supplementary material for: Novel MicroRNAs Differentially Expressed during Aging in the Mouse Brain
Source: PLoS One. 2012 Jul 23;7(7):e40028. doi: 10.1371/journal.pone.0040028 (PMC3402511; doi:10.1371/journal.pone.0040028)
Supplement: Table S4 — Novel miRNA candidates expressed in the mouse brain. MiRNA frequency was normalized by all reads that matched to the mouse genome (mm9) (Old/Young = 1.472107). †: candidates tested for by qRT-PCR. ‡: candidates with sequence overlap with known miRNAs (isomiRs). Blue font: miRNA new to mouse. Black font: completely novel miRNA sequence. * P-values for significance of differential expression calculated using DEGseq [20]. P-values <0.05 indicated in bold. Three novel miRNA candidates overlap with snoRNA sequences (miR-6516, seq_692265_x97, seq_93483_x4) Two candidates mapped to multiple genomic regions including rRNA sequences when BLASTed. age: Ateles geoffroyi. bta: Bos taurus. dan: Drosophila ananassae. der: Drosophila erecta. dgr: Drosophila grimshawi. dme: Drosophila melanogaster. dmo: Drosophila mojavensis. dpe: Drosophila persimilis. dps: Drosophila pseudoobscura. dse: Drosophila sechellia. dsi: Drosophila simulans. dvi: Drosophila virilis. dwi: Drosophila willistoni. dya: Drosophila yakuba. gga: Gallus gallus. ggo: Gorilla gorilla. hsa: Homo sapiens. lla: Lagothrix lagotricha. mdo: Monodelphis domestica. mml: Macaca mulatta. mne: Macaca nemestrina. oan: Ornithorhynchus anatinus. ppa: Pan paniscus. ppy: Pongo pygmaeus. ptr: Pan troglodytes. sla: Saguinus labiatus. sme: Schmidtea mediterranea. xtr: Xenopus tropicalis. (XLSX) [file pone.0040028.s005.xlsx]

## Sheet: Suppl_Table_4
			Reads (Normalized)		Ratio
novel miRNAs	sequences	pre-miRNA sequences	Young	Old	Old/Young	p-value *	Chromosome	comments	seed sequence conservation
miR-6481†	CACUGAAAAUGCUUAGAUG	ACUCAGGUAAUGUAGUGUUAAAAAGCAGAGCACUGAAAAUGCUUAGAUG	1	5.43439	5.43439	0.0421727	3		bta-miR-2311
seq_321717_x6†	GAGGCCCUGUAAUUGGAAUG	UAACAAUACAGGACUCUCUUGAGGCCCUGUAAUUGGAAUG	1	3.39649	3.39649	0.191907	9
miR-344-1 isomiR†‡	UAGCCAAAGCCUGACUGU	AGUCAGGCUCCUGGCUAGAUUCCAGGUACCAACUGGUACCUGAUCUAGCCAAAGCCUGACUGU	1	2.71719	2.71719	0.313009	7	overlaps with nt 6-23 of mmu-mir-344
miR-6516†	UUUGCAGUAACAGGUGUGGACA	UUUGCAGUAACAGGUGUGGACAUCCUAGCAGCAGUUUGGUGGUCAUGUAUGAUACUGCAAACA	3	6.11	2.04	0.246776	11
seq_692265_x97†	UGGAUAUGAUGACUGAUUACCUGAGA	UGGAUAUGAUGACUGAUUACCUGAGAAAUAAUUGAUGAAAUCUCAAGAAAAUUCCUCUAGAUAGUCAAGUUCUGAUCCAGC	81	10.87	0.13	7.89394e-18	1
seq_93483_x4†	ACUCUCUCACUCUGCAUGGUUA	ACUCUCUCACUCUGCAUGGUUACACAAGGUUUUACCCGUGUGACUUUCGUACGGAGAGAGAGAGAAA	3	0.68	0.23	0.162976	17
miR-5620 isomiR†‡	AGGCAGGGGCUUUGACUGUGA	AGGCAGGGGCUUUGACUGUGACAAAAUCACUCACAGUCAUCCCCCUGCCUCA	13	4.07579	0.313522	0.0138888	7		hsa-miR-1207-5p
miR-341 isomiR†‡	UCGAUCGGUCGGUCGGUCA	GCCGGUCGGCCGAUCGCUCGGUCUGUCAGUCAGUCGGUCGGUCGAUCGGUCGGUCGGUCA	2561	804.969	0.314318	<1e-50	12	overlaps with nt 5-21 of mmu-mir-341
seq_328941_x27†	GAGUGGAGCCUGCGGCU	CCUGCAGCUCCUUCCGAUACAACGGGCUAAUUCACCUAAAGACUGUGGGAGUGGAGCCUGCGGCU	17	6.79299	0.399587	0.0180772	11		sme-miR-1175
seq_169464_x8	AGGCUGCAGGCCCACUUCCCU	AGGCUGCAGGCCCACUUCCCUUGGCAGAUUUUUCCAUUUCAGGGAGUGGGGAAAGUGGCCCUA	5	2.0379	0.407579	0.207444	X	homolog of rno-mir-3552
seq_676193_x18	UGCUAUGAUGAAGGCUAUGUUGGUA	UGCUAUGAUGAAGGCUAUGUUGGUAGGGACAACUGAGCUUGUUGAUGAAUACCAACGAUUCUGAUGGCAGA	11	4.76	0.43	0.076209	1
seq_297184_x22	CUUCAUGUGACUCGUGGAC	CUUCAUGUGACUCGUGGACUUCCCUUUGUCAUCCUAUGCCUGAGAAUAUAUGAAGGA	13	6.11369	0.470284	0.0765879	19		dme-miR-288, dps-miR-288, dan-miR-288, der-miR-288, dgr-miR-288, dmo-miR-288, dpe-miR-288, dse-miR-288, dsi-miR-288, dvi-miR-288, dwi-miR-288, dya-miR-288
seq_534131_x4	UCUCCACUGAGAGGACCACCCA	GGUAGGCCCCUCAGUGAAGAUUUCAGGACACUUAGAUCUCCACUGAGAGGACCACCCA	4	0	0	NA	2
seq_735943_x4	UGUGGAGGAGGACAGAGAGGUU	UGUGGAGGAGGACAGAGAGGUUGGGCCCAACUCACAGCCUCACCUGUCUCCCACCACAGA	4	0	0	NA	7		gga-miR-1706
seq_103673_x3	AGAAGGUGACUGAGAGGA	CUCUCGGUCGCCCUCUGGUUCUAUUUGUGGCUCAGAAGGUGACUGAGAGGA	3	0	0	NA	9
seq_146831_x2	AGCGGGAGAUGCCUCUGA	AGCGGGAGAUGCCUCUGAGUCGGCGCUCUUAAAGUGCAUUGAAGUCUGCUGC	2	0	0	NA	3
seq_378935_x2	GGUGGUGGCCUUCGGCCUGCU	GGUGGUGGCCUUCGGCCUGCUCUAUGUGCUCAAUCACUCGGAGGGGCUGGGAGCCGCCCACACC	2	0	0	NA	16		gga-miR-1553
seq_182544_x4	AGUCCAGAAUGCUGUGGCUUC	GGCUGCAGCUCCAGUCUGGUGCUUUUUCCAUCUGCCAAAGAAACAGUCCAGAAUGCUGUGGCUUC	4	0	0	NA	16		hsa-miR-198, ggo-miR-198, age-miR-198, ppa-miR-198, ppy-miR-198, ptr-miR-198, mml-miR-198, sla-miR-198, lla-miR-198, mne-miR-198
seq_313136_x6	GACCUCUUGGGAUCGCGUCUGGA	CGGUUGCGGUUCUUUGAGGUUCGGAGUGGGUGAGAUGAACCACUGACCUCUUGGGAUCGCGUCUGGA	2	2.71719	1.3586	0.712995	6
seq_269802_x3	CGGCUCGGAGACGCACCUG	CGGCUCGGAGACGCACCUGUGAGGUGUCUCCCUCGGAAGGAGAGAGAGAGGGCGGCCCGGGGUGGG	1	1.3586	1.3586	0.794787	5		gga-miR-1648
seq_691480_x11	UGGAGUGACUGUAGGGAGGAUGC	UCUUUCCCUCUGCCACUCCACCGCUGGGAGCUUGUGUCUGUGGAGUGACUGUAGGGAGGAUGC	4	4.75509	1.18877	0.776491	10		bta-miR-2411
seq_692828_x11	UGGAUGUGUGAUGAGAUGAGG	UGGAUGUGUGAUGAGAUGAGGCUGUGCUUUCAAGGGCUCACCACUUCACACAUUAAAG	4	4.75509	1.18877	0.776491	10
seq_157421_x14	AGGAAUCUGGAAAACAUGGGCGU	AGGAAUCUGGAAAACAUGGGCGUGACGUGCAUGGAAGAGAGUGGCGCCUGUGUCCAGGUUUUCC	6	5.43439	0.905731	0.852443	3
seq_173814_x14	AGGGGAGCUAGGUAGAAAGCCA	AGGGGAGCUAGGUAGAAAGCCAGAGGCAUAUGUGGUUUUCACCUUCCUCCCAGCC	6	5.43439	0.905731	0.852443	19		hsa-miR-939, mml-miR-939, ptr-miR-939, bta-miR-1343
seq_538996_x11	UCUUGGGAACUGGAUGGGCAUGU	UCUUGGGAACUGGAUGGGCAUGUCUCUGAGACACAUGCUCAUGUGCAGUCCUAUUCCC	5	4.07579	0.815158	0.732827	10
seq_278622_x85	CUAAGGCAGGCAGACUUCAGUG	CUAAGGCAGGCAGACUUCAGUGUUGCCCAUUUCUCAGUUCUCUGAAGCUUGCUUACCUCCAAA	40	30.5684	0.764211	0.21126	16		gga-miR-124a, gga-miR-124b, ggo-miR-124a, age-miR-124a, ppa-miR-124a, ppy-miR-124a, ptr-miR-124a, mml-miR-124a, lla-miR-124a, xtr-miR-124, mdo-miR-124a
seq_507016_x27	UCAGAACAGCUGACAGCAGUCA	UCUGCUGUCAGCUGUUCUGAGUGCUAAAAGCAACUCAGAACAGCUGACAGCAGUCA	13	9.51018	0.731552	0.412546	9
seq_118799_x8	AGAGGACAGGCUGCUCUAGCUCU	AGAGGACAGGCUGCUCUAGCUCUGGUGGCCUAAGUUCUGGACUUGGAAAAGCCUGUCCCUUC	4	2.71719	0.679299	0.580968	4
seq_662380_x8	UGAUUGGAAGACACUCUGCA	CAGAGGUAUCUCUUCCAUUCCCAGUUGGCUCUGCUCACUAGCUGGUGAUUGGAAGACACUCUGCA	4	2.71719	0.679299	0.580968	7
seq_762793_x4	UUAUGAUGAUGUUCAUA	UUAUGAUGAUGUUCAUAUGAUGGUGGUCAUUAUGAUGGUGGUCAUUGUGAUGGUGGUCAUUAUGAUG	2	1.3586	0.679299	0.696312	16
seq_537955_x2	UCUGUGCAGUAGGCUGUGGGUU	UCUGUGCAGUAGGCUGUGGGUUCCAUGCUGACUGACUUUCUCACUGUCCUCUGCACUAGGC	1	0.679299	0.679299	0.782559	4
seq_706296_x2	UGGGAUGGUGGAGAGGGUGACC	UGGGAUGGUGGAGAGGGUGACCAGAUGGAGACAUCGUAGGCACUAACCCCUCUCUUCUCUCCCAGG	1	0.679299	0.679299	0.782559	4
seq_739407_x2	UGUGGUAUAGGAUCAGCUUCUGG	UGUGGUAUAGGAUCAGCUUCUGGAACAGAUAGAAACCAGAAGAAUCCUGUUCCAGGCUGCUCCUUGCUUCCUG	1	0.679299	0.679299	0.782559	5
seq_96718_x14	ACUGGCCUUGGAGUCAGAAGG	ACUGGCCUUGGAGUCAGAAGGUUUGUGAUUUGGUGGCAGCUCUGCCAUCCAAUAUCCCUGUGAUUUUUAGGGUGUCAGUUU	8	4.07579	0.509474	0.205202	10	mature sequence almost identical to mmu-mir-378-3p but found in distinct genomic location (mir-378 is on chr 18)
seq_345301_x1	GCGGGUGGCUCUGAGGGCGGGCU	CCUGCCCUGGGACUCCCCAGCCGGCCCGCUGGCGGGUGGCUCUGAGGGCGGGCU	1	0	0	NA	3		gga-miR-1584
seq_516044_x1	UCAUUCAUCACUGUUCUCUGUCU	AUGGAGGACAGCUAUGAAGGUGGUAUACUCAUAUCUCAUUCAUCACUGUUCUCUGUCU	1	0	0	NA	X		gga-miR-1782
seq_670674_x1	UGCGGAGGCGAGGGCGAGUCG	UGCGGAGGCGAGGGCGAGUCGUGGCCGGUAGGCGGCGCUAGCGAGUCGCCCUGGCGCCGCCGCCGC	1	0	0	NA	11		hsa-miR-658, ptr-miR-658, bta-miR-658
seq_699773_x1	UGGCUGGGGGGCGCGGUCUUU	UGGCUGGGGGGCGCGGUCUUUUUGGUUCGCCCCACCCUCCCUACAUAAAAGACCGAACCCACCCGGCCCUC	1	0	0	NA	13		gga-miR-1587
seq_720997_x1	UGGGGUGGUGGACUCAGGCUU	UGGGGUGGUGGACUCAGGCUUCUGGAGCUGAAGCCUGAUGUUCCCCAUCCCGCA	1	0	0	NA	X		hsa-miR-608, oan-miR-1331
seq_75735_x1	ACAGGCUGUCUGAUCCCACGGU	UGUGGGAUCAGAUAGCCUGUUAGUGUUAUCCUACACUGGUACAGGCUGUCUGAUCCCACGGU	0	0.679299	n/a	NA	9
seq_94314_x1	ACUGCACUGGAUUGCAAAGACUG	ACUGCACUGGAUUGCAAAGACUGGAGUGGACCUCUUUCUUAAUGUCCAGUGUCCUAUGUCAUAAGAUUCGGUGCAAUAA	0	0.679299	n/a	NA	15
