# Supplementary material for: Novel MicroRNAs Differentially Expressed during Aging in the Mouse Brain
Source: PLoS One. 2012 Jul 23;7(7):e40028. doi: 10.1371/journal.pone.0040028 (PMC3402511; doi:10.1371/journal.pone.0040028)
Supplement: Table S5 — Genes targeted by upregulated known miRNAs (≥2 target sites) and KEGG pathways (P-value >0.001) represented by those target genes. (XLSX) [file pone.0040028.s006.xlsx]

## Sheet: Suppl_Table_5
				let-7f				miR-17				miR-10b
transcript ID	gene name	# of target sites	KEGG Pathways	transcript ID	gene name	# of target sites	KEGG Pathways	transcript ID	gene name	# of target sites	KEGG Pathways	transcript ID	gene name	# of target sites	KEGG Pathways
NM_001040682, NM_053155	Clmn	2	n/a	NM_007488	Arnt2	2	n/a	NM_001128169, NM_001128170, NM_001128171, NM_173369	Cyld	4	n/a	NM_028763	Cbx6	4	n/a
				NM_009739	Bckdk	2						NM_009951	Igf2bp1	3
NM_029007	Fam84a	2		NM_001037099, NM_146123	Cacnb4	2						NM_008636	Mtf1	3
NM_028149	Fbxl20	2										NM_001170913, NM_001170912, NM_181853	Trim66	3
NM_001081430	Naa30	2		NM_176958	Hif1an	2		NM_010587	Itsn1	3
NM_025978	Ttc14	2		NM_001033525	Kcnk6	2		NM_133218	Zfp704	3
NM_001101433	Zcchc24	2		NM_001166249, NM_001166251, NM_011844	Mgll	2		NM_001081979, NM_010788	Mecp2	3		NM_013528	Gfpt1	3
NM_153794	4933403F05Rik	2										NM_013835	Trove2	3
								NM_001110240, NM_172426	Slc24a2	3		NM_010587	Itsn1	3
				NM_194268	Onecut2	2						NM_138651	Cds2	3
				NM_021362	Pappa	2		NM_153409, NM_178634	Csrnp3	3		NM_001168624, NM_198614	C2cd4c	3
				NM_001159662, NM_153089	Ppp1r16b	2
								NM_027626, NM_030263, NM_177698	Psd3	3		NM_001109661	Bach2	3
				NM_027626, NM_030263, NM_177698	Psd3	2						NM_001033273	5031439G07Rik	3
												NM_030889	Sorcs2	3
								NM_001081267	Rsf1	3		NM_021423	Shank3	3
				NM_008976	Ptpn14	2		NM_011630	Nr2c2	3		NM_175731	Acer1	2
				NM_025978	Ttc14	2		NM_033565	Aff4	3		NM_033565	Aff4	2
				NM_001081098	Zfp362	2		NM_145556, NM_001003898, NM_001003899, NM_001008545	Tardbp	3		NM_001037136, NM_178119	Agap1	2
												NM_172391	Ahsa2	2
												NM_029332	Akap13	2
								NM_008960	Pten	3		NM_175550	Ap4e1	2
								NM_027045, NM_028407	Gcap14	3		NM_145387	Athl1	2
												NM_001163505, NM_146091	Atl3	2
								NM_177546, NM_211138	Pcyt1b	3
												NM_028227	Brap	2
								NM_001164274, NM_013720	Mga	3		NM_207653	Cflar	2
												NM_153105	Cldn19	2
								NM_026244	Slc39a9	3		NM_177129	Cntn2	2
								NM_009177	St3gal1	3		NM_001004062	Crtc1	2
								NM_138589	Ubfd1	3		NM_173185	Csnk1g1	2
								NM_054097	Pip4k2c	3		NM_010015	Dad1	2
								NM_001013777	Zfp488	3		NM_001048227, NM_001048228, NM_001048229, NM_026797	Dbndd2	2
								NM_001168684, NM_172051, NM_177026	Tmcc3	3
								NM_001159717, NM_001159718, NM_001159719, NM_010891	Sept2	2		NM_028906	Dpp8	2
												NM_138677	Edem1	2
												NM_007970	Ezh1	2
												NM_008021	Foxm1	2
								NM_025617	2210012G02Rik	2		NM_025294	Gm16515	2
								NM_029998	6030458C11Rik	2		NM_176958	Hif1an	2
								NM_030138	Acap2	2		NM_007545	Hrk	2
								NM_139306	Acer2	2		NM_015818	Hs6st1	2
								NR_004429, NR_021486	Adarb1	2		NM_175199	Hspa12a	2
												NM_172397	Limd2	2
								NM_177694	Ano5	2		NM_001081160	Mdga1	2
								NM_009682	Ap3s2	2		NM_020048	Med20	2
								NM_001145902, NM_146124	Arhgap1	2		NM_139311	Mllt6	2
												NM_001048143, NM_173015	Mon1b	2
								NM_027144	Arhgef12	2
								NM_194262, NM_198122	Arid4b	2		NM_175331	Nt5dc3	2
												NM_145598	Nxnl1	2
								NM_001177849, NM_023066	Asph	2		NM_194268	Onecut2	2
												NM_023200	Ppp1r7	2
								NM_181415	Atrnl1	2		NM_181595	Ppp1r9a	2
								NM_001080930	Atxn1l	2		NM_001081146, NM_001134459, NM_001134460, NM_001134461	Prickle2	2
								NM_001079883, NM_021399	Bcl11b	2
								NM_009754, NM_207680, NM_207681	Bcl2l11	2
												NM_001042710	Prss57	2
												NM_145824	Ranbp10	2
								NM_080708	Bmp2k	2		NM_178045	Rassf4	2
								NM_016787	Bnip2	2		NM_139228	Rhbdl3	2
								NM_029951	C330007P06Rik	2		NM_016882	Sart1	2
								NM_194340	C330019G07Rik	2		NM_001014761	Scn2b	2
								NM_001033538	Cass4	2		NM_177364	Sh3pxd2b	2
								NM_001164620, NM_177616	Ccdc157	2		NM_027917	Shroom1	2
												NM_019483	Smad9	2
								NM_001025615, NM_026202	Ccdc50	2		NM_025668	Spcs2	2
												NM_009259	Spn	2
								NM_016674	Cldn1	2		NM_198664	Tbc1d2	2
								NM_144853	Cyyr1	2		NM_001163847, NM_001163848, NM_001163849, NM_001163850, NM_001163851, NM_001163852, NM_001163853, NM_173186	Tbc1d24	2
								NM_145415	Diexf	2
								NM_023047	Dpysl5	2
								NM_026932	Ebna1bp2	2
								NM_001026214, NM_007647	Entpd5	2
								NM_153560	Fam102a	2
								NM_172513	Fam126b	2
								NM_170755	Fam134a	2		NM_009424	Traf6	2
								NM_026501, NM_028933	Fam134c	2		NM_001080769	Uhrf1bp1	2
												NM_029896	Wdr82	2
								NM_133187	Fam198b	2		NM_009517	Zmat3	2
								NM_001037740, NM_177204	Fam40b	2
								NM_175127	Fbxo28	2
								NM_001043322, NM_010230	Fmn1	2
								NM_028194	Fryl	2
								NM_001110253, NM_148925	Fyco1	2
								NM_029885, NM_172512	Gabpb2	2
								NM_001034902	Gm5878	2
								NM_029364	Gns	2
								NM_001038703, NM_030258	Gpr146	2
								NM_177366	Gpr157	2
								NM_001083806, NM_013540	Gria2	2
								NM_001081097	Grik3	2
								NM_172739	Grlf1	2
								NM_001033275	Gxylt1	2
								NM_009951	Igf2bp1	2
								NM_010546	Ikbkb	2
								NM_080729	Il25	2
								NM_010559	Il6ra	2
								NM_153134	Irgq	2
								NM_001110276	Itsn1	2
								NM_010593	Jup	2
								NM_153512	Kcng3	2
								NM_008444	Kif3b	2
								NM_173427	Klhdc7a	2
								NM_008466	Kpna3	2
								NM_010683	Lamc1	2
								NM_020295	Lmbr1	2
								NM_145152	Lrrc3	2
								NM_198599	Map6d1	2
								NM_001163671, NM_001163672, NM_016961, NM_207692	Mapk9	2
								NM_025895	Med28	2
								NM_001039081, NM_027696	Mier1	2
								NM_018810	Mkrn1	2
								NM_178051	Mterfd2	2
								NM_177239	Mysm1	2
								NM_008679	Ncoa3	2
								NM_008688, NM_026756	Nfic	2
								NM_001081152	Npat	2
								NM_020610	Nrip3	2
								NM_001093757, NM_177767	Ogfod1	2
								NM_001081079	Ogfrl1	2
								NM_001013365	Osm	2
								NM_001081164	Otud4	2
								NM_145962	Pank3	2
								NM_001039493	Plekhm3	2
								NM_001081176	Polr3g	2
								NM_133819	Ppp1r15b	2
								NM_008924	Prkar2a	2
								NM_008978	Ptpn20	2
								NM_008982	Ptprj	2
								NM_173413	Rab8b	2
								NM_009027	Rasgrf2	2
								NM_178256	Reps2	2
								NM_001161822, NM_019958	Rgs17	2
								NM_027425	Rufy2	2
								NM_172566	Rundc1	2
								NM_001081203	Sbno1	2
								NM_001077499, NM_011323	Scn8a	2
								NM_011390	Slc12a7	2
								NM_021435	Slc35b4	2
								NM_153139	Slc36a1	2
								NM_011990	Slc7a11	2
								NM_001112798, NM_011406	Slc8a1	2
								NM_001029936	Specc1	2
								NM_011486, NM_213659, NM_213660	Stat3	2
								NM_181071	Tanc2	2
								NM_001008546	Tardbp	2
								NM_025780	Thap2	2
								NM_001033475	Tmed8	2
								NM_177592	Tmem164	2
								NM_175212	Tmem65	2
								NM_001038710, NM_016711	Tmod2	2
								NM_198967	Tmtc1	2
								NM_178589	Tnfrsf21	2
								NM_144812, NM_177124	Tnrc6b	2
								NM_020507	Tob2	2
								NM_172843	Tor1aip2	2
								NM_133673	Tor1b	2
								NM_175114	Trak1	2
								NM_025978, NM_027619	Ttc14	2
								NM_177185	Ubn2	2
								NM_001039388, NM_172445	Wdr37	2
								NM_010731	Zbtb7a	2
								NM_001168561, NM_001168562, NM_175558	Zfp446	2
								NM_001044386, NM_011768	Zfx	2
