# Supplementary material for: Novel MicroRNAs Differentially Expressed during Aging in the Mouse Brain
Source: PLoS One. 2012 Jul 23;7(7):e40028. doi: 10.1371/journal.pone.0040028 (PMC3402511; doi:10.1371/journal.pone.0040028)
Supplement: Table S6 — Genes and pathways targeted by up- and downregulated novel miRNA candidates. (a) Genes targeted by upregulated novel miRNA candidates (≥2 target sites) and KEGG pathways represented by those target genes (P-value >0.001). (b) Genes targeted by downregulated novel miRNA candidates (≥2 target sites) and KEGG pathways represented by those target genes (P-value >0.001). (XLSX) [file pone.0040028.s007.xlsx]

## Sheet: Suppl_Table_6(a)
miR-6481				seq_321717_x6				miR-344-1 isomiR				miR-6516
transcript ID	gene name	# of target sites	KEGG Pathways	transcript ID	gene name	# of target sites	KEGG Pathways	transcript ID	gene name	# of target sites	KEGG Pathways	transcript ID	gene name	# of target sites	KEGG Pathways
no genes with more than 1 site			n/a	NM_001159551	H13	5	Endocytosis (P=1.61e-05)	NM_001113518, NM_017402	Arhgef7	2	n/a	NM_023045	Xpo7	4	n/a
				NM_172724	Baat1	4						NM_009622	Adcy1	3
				NM_153166	Cpne5	4		NM_001003917	Atg9a	2		NM_001159361, NM_172819	Dip2b	3
				NM_010376	H13	4		NM_007872	Dnmt3a	2
				NM_134437	Il17rd	4		NM_001025608, NM_174996	D4Ertd22e	2		NM_194061	D630045J12Rik	3
				NM_001037136, NM_178119	Agap1	3						NM_001163610	Nhsl2	3
								NM_170669	Rps15a	2		NM_178607	Rnf24	3
				NM_001081022	D430042O09Rik	3		NM_001110240, NM_172426	Slc24a2	2		NM_080793	Setd7	3
				NM_175474	Fam109a	3						NM_080853	Slc17a6	3
				NM_175684	Fchsd1	3		NM_019973	Son	2		NM_144812, NM_177124	Tnrc6b	3
				NM_178887	Fibcd1	3		NM_001085507	Zbtb34	2
				NM_008093	Gata5	3						NM_026150	4921536K21Rik	2
				NM_153134	Irgq	3						NM_009595	Abl2	2
				NM_139311	Mllt6	3						NM_009616	Adam19	2
				NM_012027, NM_201245	Mprip	3						NM_001025372, NM_007407	Adcyap1r1	2
				NM_001115132, NM_025795	Ncaph2	3						NM_033565	Aff4	2
												NM_172666	Agps	2
				NM_001082476	Ndor1	3						NM_001171000, NM_001171001, NM_021414	Ahcyl2	2
				NM_008744	Ntn1	3
				NM_172550	Ybey	3
				NM_139306	Acer2	2						NM_001164503	Akap11	2
				NM_001110778	Adam11	2						NM_023423	Akirin1	2
				NM_001025372, NM_007407	Adcyap1r1	2						NM_001081395	Amotl1	2
												NM_009682	Ap3s2	2
				NM_033565	Aff4	2						NM_080443, NR_003961	Asb7	2
				NM_029332	Akap13	2
				NM_001081395	Amotl1	2						NM_001122993, NM_033149	B3galt5	2
				NM_001145921, NM_001145922, NM_198249	Arhgef40	2
												NM_001012273	Birc5	2
												NM_133889	Bsdc1	2
				NM_001039179	Bicd2	2						NM_178692	C130074G19Rik	2
				NM_001080706	Btaf1	2						NM_177343	Camk1d	2
				NM_007602	Capn5	2						NM_007670	Cdkn2b	2
				NM_028763	Cbx6	2						NM_001081363	Cenpf	2
				NM_026891	Cdan1	2						NM_021439	Chst11	2
				NM_012000	Cln8	2						NM_007575	Ciita	2
				NM_009946	Cplx2	2						NM_009924	Cnr2	2
				NM_001112699, NM_001112700, NM_011180	Cyth1	2						NM_007758	Cr2	2
												NM_009987	Cx3cr1	2
												NM_001128169, NM_001128170, NM_001128171, NM_173369	Cyld	2
				NM_001001602, NM_001114124	Dab2ip	2
				NM_007873	Doc2b	2
				NM_020329	Dolpp1	2						NM_001081186	D630042F21Rik	2
				NM_007966	Evx1	2						NM_001001602, NM_001114124	Dab2ip	2
				NR_028267	Fcho1	2
				NM_030719	Gatsl2	2						NM_001164533, NM_022994	Dap3	2
				NM_001039586, NM_174846	Glyctk	2
												NM_001165980	Dcaf17	2
				NM_016696	Gpc1	2						NM_178683	Depdc1b	2
				NM_134134, NM_178277	Hmgxb3	2						NM_016775	Dnajc5	2
												NM_001038619, NM_172646	Dnm3	2
				NM_010465	Hoxc6	2
				NM_013785	Ip6k1	2						NM_001037987, NM_010103	Edil3	2
				NM_001110276, NM_010587	Itsn1	2
												NM_145359	Fam100a	2
				NM_001033430	Jhdm1d	2						NM_172513	Fam126b	2
				NM_001039347	Kcnd3	2						NM_183087	Fam189a1	2
				NM_001159941, NM_026145	Kctd10	2						NM_172930	Fam70a	2
												NM_175681	Glp2r	2
				NM_024241	Kif24	2						NM_010307, NM_177137	Gnal	2
				NM_001033352	Klhl21	2
				NM_024291	Ky	2						NM_015828	Gne	2
				NM_029103	Manf	2						NM_177346	Gpr149	2
				NM_001040683, NM_033609	Med15	2						NM_001025381	Gpr17	2
												NM_018882	Gpr56	2
				NM_007789	Ncan	2						NM_001166033, NM_172977	Gtf3c4	2
				NM_025383	Necap2	2
				NM_001042752, NM_008684	Neo1	2						NM_008270	Hoxb9	2
												NM_133788	Icmt	2
				NM_010921	Nkx3-1	2						NM_001164528	Ildr2	2
				NM_139226	Onecut3	2						NM_008466	Kpna3	2
				NM_028184	Oraov1	2						NM_023624	Lrat	2
				NM_001039533	Pdxdc1	2						NM_001164274, NM_013720	Mga	2
				NM_001081064	Pdzd2	2
				NM_199299	Phf15	2						NM_025578	Mrps25	2
				NR_030731	Phf21b	2						NM_001161798, NM_010840	Mthfr	2
				NM_001081333	Plekhg4	2
				NM_145145	Pomt1	2						NM_001037098, NM_026495	Nacc2	2
				NM_001081135	Prrg3	2
				NM_028627	Psd	2						NM_019681	Ncs1	2
				NM_001014288, NM_011211	Ptprd	2						NM_001159631, NM_021606	Nek6	2
				NM_001162868, NM_001162869, NM_153140	Rab11fip3	2						NM_194268	Onecut2	2
												NM_001081064	Pdzd2	2
												NM_172674	Phf20	2
				NM_029576	Rab1b	2						NM_145823	Pitpnc1	2
				NM_001039394, NM_133717	Rab43	2						NM_001033253, NM_001159942	Plekhg1	2
				NM_001080925	Rapgefl1	2						NM_054077	Prelp	2
				NM_001174155, NM_145149	Rasgrp4	2						NM_178143	Prkaa2	2
												NM_018750	Rassf5	2
				NM_027859	Rnf215	2						NM_178608	Reep1	2
				NM_013883	Scmh1	2						NM_001114334	Rps6kb1	2
				NM_001145960, NM_020258	Slc37a2	2						NM_153055	Sec63	2
												NM_001039089, NM_011344	Sel1l	2
				NM_016972	Slc7a8	2
				NM_021491	Smpd3	2						NM_001111017, NM_177311	Serac1	2
				NM_033610	Sncb	2
				NM_013672	Sp1	2						NM_011385	Ski	2
				NM_001025395, NM_009271	Src	2						NM_001164743, NM_134069	Slc17a3	2
				NM_018873	Srcin1	2						NM_001145960, NM_020258	Slc37a2	2
				NM_011374	St8sia1	2
				NM_207708	Syngr1	2						NM_133774	Stard4	2
				NM_001081242	Tln2	2						NM_009288	Stk10	2
				NM_001001885	Tmem151a	2						NM_144825	Taok1	2
				NM_172608	Tmem184b	2						NM_001013025	Tgfbrap1	2
				NM_015775	Tmprss2	2						NM_001033393	Tmem104	2
				NM_172564	Tns4	2						NM_025335	Tmem167	2
				NM_001048206, NM_011632	Traf3	2						NM_001167828, NM_199146	Trim30d	2
				NM_009424	Traf6	2						NM_001126330, NM_001126331, NM_011642	Trp73	2
				NM_178111	Trp53inp2	2
				NM_023045	Xpo7	2
				NM_175126	Zcchc3	2						NM_027238	Ttc39b	2
				NM_178679	Zfp365	2						NM_001103181, NM_054040	Tulp4	2
				NM_030081	Zfyve20	2
				NM_183208	Zmiz1	2						NM_177185	Ubn2	2
				NM_001164597	Znf512b	2						NM_001111279	Wdfy1	2
												NM_026647	Zdhhc21	2
												NM_178384	Zfp74	2
												NM_029869, NM_133906	Zkscan1	2
												NM_177086	Zmat4	2

## Sheet: Suppl_Table_6(b)
seq_692265_x97				seq_93483_x4				miR-5620 isomiR				miR-341 isomiR				seq_328941_x27				seq_169464_x8				seq_676193_x18				seq_297184_x22				seq_534131_x4				seq_735943_x4				seq_103673_x3				seq_146831_x2				seq_378935_x2
transcript ID	gene name	# of target sites	KEGG Pathways	transcript ID	gene name	# of target sites	KEGG Pathways	transcript ID	gene name	# of target sites	KEGG Pathways	transcript ID	gene name	# of target sites	KEGG Pathways	transcript ID	gene name	# of target sites	KEGG Pathways	transcript ID	gene name	# of target sites	KEGG Pathways	transcript ID	gene name	# of target sites	KEGG Pathways	transcript ID	gene name	# of target sites	KEGG Pathways	transcript ID	gene name	# of target sites	KEGG Pathways	transcript ID	gene name	# of target sites	KEGG Pathways	transcript ID	gene name	# of target sites	KEGG Pathways	transcript ID	gene name	# of target sites	KEGG Pathways	transcript ID	gene name
NM_172134	Pdxk	4	Arrhythmogenic right ventricular cardiomyopathy (ARVC) (P=0.0001)	NM_177763	Lhfpl4	11	Regulation of actin cytoskeletn (P=2.28e-05), Pathways in cancer (P=4.97e-05), Wnt signaling pathway (P=4.97e-05), Axon guidance (P=7.28e-05), Biosynthesis of unsaturated fatty acids (P=0.0002), Focal adhesion (P=0.0003), MAPK signaling pathway (P=0.0009)	NM_010797, NM_183151	Mid1	9	Axon guidance (P=6.86e-10), Focal adhesion (P=2.08e-07), Pathways in cancer (P=2.08e-07), Endocytosis (P=3.73e-07), Wnt signaling pathway (P=6.98e-07), Regulation of actin cytoskeleton (P=1.98e-06), MAPK signaling pathway (P=7.44e-06), GnRH signaling pathway (P=8.08e-06), Neuroactive ligand-receptor interaction (P=7.04e-05), Insulin signaling pathway (P=0.0001), Glioma (P=0.0001), ErbB signalign …	NM_001012324	Ecm2	2	n/a	NM_177343	Camk1d	3	n/a	NM_022328	Mllt1	7	Oocyte meiosis (P=4.33e-06), Insulin signaling pathway (P=8.69e-06), Endocytosis (P=3.67e-05), MAPK signaling pathway (P=4.38e-05), Melanogenesis (P=0.0002), GnRH signaling pathway (P=0.0002), Neurotrophin signaling pathway (P=0.0002), Axon guidance (P=0.0002), Long-term potentiation (P=0.0003), Phosphatidylinositol signaling system (P=0.0003), O-Glycan biosynthesis (P=0.0004), T cell receptor si…	NM_175164	Arhgap26	3	Pathways in cancer (P=9.78e-05), Hedgehog signaling pathway (P=0.0003)	NM_133218	Zfp704	3	n/a	NM_133218	Zfp704	5	Melanoma (P=2.15e-07), Pathways in cancer (P=2.15e-07), Prostate cancer (P=7.03e-07), Glioma (P=3.70e-05), Insulin signaling pathway (P=0.0001), Endocytosis (P=0.0002), MAPK signaling pathway (P=0.0006), Chronic myeloid leukemia (P=0.0006), Colorectal cancer (P=0.0006), Chemokine signaling pathway (P=0.0006), Endometrial cancer (P=0.0009), Non-small cell lung cancer (P=0.0009)	NM_177343	Camk1d	6	Insulin signaling pathway (P=7.17e-07), Metabolic pathways (P=3.53e-06), Wnt signaling pathway (P=6.56e-06), MAPK signaling pathway (P=1.92e-05), Type II diabetes mellitus (P=2.02e-05), Dilated cardiomyopathy (P=5.66e-05), ErbB signaling pathway (P=5.66e-05), Axon guidance (P=7.19e-05), Melanogenesis (P=9.71e-05), Basal cell carcinoma (P=0.0003), Hedgehog signaling pathway (P=0.0003), Pathways in…	NM_001113368, NM_001113369, NM_007543	Ceacam2	3	n/a	NM_178704	Dpy19l3	2	n/a	NM_001005475	Iqsec2
NM_001081178	Gpr116	3		NM_016803	Chst3	8										NM_001033189	C77080	3		NM_020028	Lpar2	6		NM_028527	Fam177a	3		NM_001043322, NM_010230	Fmn1	3		NM_001165954, NM_001165955, NM_153421	Phc3	5		NM_001005475	Iqsec2	5						NM_011256	Pitpnm2	2		NM_011505	Stxbp4
NM_011990	Slc7a11	3		NM_030689	Nptxr	8		NM_001039472	Kif21b	8						NM_054039	Foxp3	3		NM_019806	Vapb	6		NM_030719	Gatsl2	3										NM_013675	Spnb1	5						NM_130893	Scrt1	2		NM_021381	Prokr1
NM_181071	Tanc2	3		NM_007442	Alx4	7		NM_001163760, NM_001163761, NM_172286	6430548M08Rik	8						NM_134437	Il17rd	3		NM_001039138, NM_001039139, NM_178597	Camk2g	5		NM_008441	Kif1b	3		NM_001167883	Ankrd50	2						NM_001146025, NM_001146026, NM_001146027, NM_134064, NR_027395, NR_027396	Rnf44	5		NM_001039185, NM_001039186, NM_001039187, NM_011926	Ceacam1	3		NM_011438	Sox12	2		NM_010686	Laptm5
NM_139141	Zfp192	3		NM_207653	Cflar	7										NM_025301	Mrpl17	3						NM_032396	Kremen1	3		NM_009782	Cacna1e	2		NM_033565	Aff4	4										NM_146217	Aars	2		NM_177186	Slc35e2
NM_001171000, NM_001171001, NM_021414	Ahcyl2	2		NM_052994	Spock2	7										NM_008744	Ntn1	3						NM_176940	Nwd1	3		NM_207653	Cflar	2		NM_024207	Derl1	4										NM_139298	Wnt9a	2		NM_019737	B4galt6
				NM_145144	Aif1l	6		NM_001001985	Nat8l	7						NM_011097	Pitx1	3		NM_134189	Galnt10	5		NM_027626, NM_030263, NM_177698	Psd3	3		NM_001040682, NM_053155	Clmn	2		NM_001166033, NM_172977	Gtf3c4	4										NM_139146	Satb2	2		NM_018744	Sema6a
				NM_001177812, NM_001177813, NM_146099	D19Wsu162e	6		NM_001033393	Tmem104	7						NM_173432	Pskh1	3		NM_133788	Icmt	5																						NM_010895	Neurod2	2		NM_001039509, NM_019999	Pnkd
NM_177694	Ano5	2						NM_175414	Tspan9	7						NM_001015046	Rap1gap2	3		NM_019412	Prx	5						NM_177129	Cntn2	2		NM_133788	Icmt	4										NM_008422	Kcnc3	2
NM_080847	Asb15	2						NM_011657	Tulp3	7						NM_007513	Slc7a1	3		NM_001163464, NM_025659	Abi3	4		NM_009154	Sema5a	3		NM_007929	Emp2	2		NM_001048143, NM_173015	Mon1b	4		NM_001004293, NM_146137	Amigo1	5						NR_027955	4931440P22Rik	2		NM_001162941, NM_001162942, NM_153058	Mapre2
NM_007525	Bard1	2		NM_199068	Foxk1	6		NM_018790	Arc	6						NM_009181	St8sia2	3						NM_009181	St8sia2	3		NM_053090	Fam126a	2														NM_001166642, NM_001166643, NM_138681	Bcas3	2
NM_001025431, NM_145534	Btbd3	2		NM_001029889	Gm608	6		NM_001098836, NM_001098837	Atxn7l3	6						NM_026743	Tspan11	3		NM_198018, NM_198894, NM_198895	Abr	4		NM_053085	Tcf23	3		NM_177628	Fam167a	2		NM_001039181, NM_008728	Npr3	4		NM_001162950, NM_016868	Hif3a	5
				NM_177366	Gpr157	6										NM_177039	A530016L24Rik	2						NM_144812, NM_177124	Tnrc6b	3		NM_001081097	Grik3	2																		NM_028139	Atxn7l1
NM_001083616, NM_028981	Cacna1d	2		NM_001081097	Grik3	6		NM_028149	Fbxl20	6						NM_009595	Abl2	2										NM_008493	Lep	2		NM_019412	Prx	4		NM_009595	Abl2	4						NM_172758	Slc38a7	2		NM_029788	Rnft1
				NM_207659	Hook3	6		NM_021462	Mknk2	6						NM_009622	Adcy1	2		NM_001081304	Atf6	4		NM_001160229, NM_031494	Zfp275	3		NM_001039493	Plekhm3	2		NM_027626, NM_030263, NM_177698	Psd3	4		NM_001035532, NM_001035533, NM_009649	Akap2	4						NM_009652	Akt1	2		NM_001136060, NM_010075, NM_207282	Dpp6
NM_001037099, NM_146123	Cacnb4	2		NM_010757	Mafk	6		NM_008730	Nptx1	6						NM_001122820, NM_029505	Ap3m2	2		NM_001168624, NM_198614	C2cd4c	4						NM_001080780, NM_009050	Ret	2
				NM_029956	Mmab	6		NM_177364	Sh3pxd2b	6														NM_001100116	1700047I17Rik2	3
NM_020608	Cramp1l	2		NM_054043	Msi2	6		NM_133218	Zfp704	6						NM_009682	Ap3s2	2		NM_201354	Ctif	4		NM_175133	1110038D17Rik	2		NM_018744	Sema6a	2		NM_080793	Setd7	4		NM_023047	Dpysl5	4										NM_001110253, NM_148925	Fyco1
NM_001004062	Crtc1	2		NM_001161798, NM_010840	Mthfr	6		NM_001145999, NM_001146000, NM_175433	Zfp710	6						NM_001172205, NM_001172206, NM_145996	Arid5a	2		NM_001024474	Diras2	4		NM_172403	2810021J22Rik	2		NM_001110240, NM_172426	Slc24a2	2		NM_172468	Snx30	4		NM_001043322, NM_010230	Fmn1	4
NM_153409, NM_178634	Csrnp3	2																		NM_010100	Edar	4		NM_001040396	2810407C02Rik	2						NM_172614	Tmem44	4														NM_001081160	Mdga1
				NM_177239	Mysm1	6														NM_001081421	Galntl1	4		NM_001142698	5730494M16Rik	2		NM_172468	Snx30	2		NM_198248	Zbtb40	4		NM_054039	Foxp3	4										NM_001039364, NM_008614	Mobp
NM_001099785, NM_027271, NM_028667	D3Ertd751e	2		NM_001163610	Nhsl2	6		NM_207223	Acap3	5						NM_001039126, NM_023046	Asb1	2		NM_001081097	Grik3	4		NM_001040106, NM_177762	Aak1	2		NM_011374	St8sia1	2		NM_001001881	2510009E07Rik	3		NM_001025381	Gpr17	4
				NM_021362	Pappa	6		NM_001037136, NM_178119	Agap1	5										NM_001111331, NM_019789	Kcnip3	4						NM_018804	Syt11	2		NM_001033273	5031439G07Rik	3		NM_011057	Pdgfb	4										NM_147779	Sftpb
				NM_001081355	Prdm2	6										NM_178737	AW551984	2						NM_001081116	Arhgef17	2		NM_198967	Tmtc1	2		NR_004429, NR_021486	Adarb1	3		NM_172737	Shisa7	4										NM_175486	6430571L13Rik
NM_007883	Dsg2	2		NM_029182	Rasd2	6		NM_009792, NM_177407	Camk2a	5						NM_145608	BC021891	2		NM_145997	Kdm5a	4		NM_001111121	Ccdc6	2		NM_144812, NM_177124	Tnrc6b	2						NM_001112798, NM_011406	Slc8a1	4										NM_001080798, NM_133919	Aff1
NM_001082483	Efr3b	2		NM_001110240, NM_172426	Slc24a2	6										NM_009792, NM_177407	Camk2a	2		NM_001081237	Klhdc5	4		NM_009915	Ccr2	2						NM_177034	Apba1	3
NM_010228	Flt1	2						NM_001109873, NM_009824, NM_177289	Cbfa2t3	5										NM_001159485, NM_001159486, NM_178076	Mcf2l	4		NM_021893	Cd274	2		NM_026743	Tspan11	2		NM_007537	Bcl2l2	3		NM_001040426, NM_172444	Thsd4	4										NM_001142357, NM_145477	Alg12
NM_013528	Gfpt1	2		NM_010731	Zbtb7a	6										NM_019820	Cbln3	2						NM_009867	Cdh4	2						NM_001168624, NM_198614	C2cd4c	3
NM_011881	Grk1	2		NM_001037136, NM_178119	Agap1	5										NM_021609	Ccbp2	2						NM_170597	Creg2	2										NM_025521	2310011J03Rik	3										NM_011338	Ccl9
NM_013860	Limd1	2						NM_028763	Cbx6	5						NM_027219	Cdc42ep1	2		NM_001163610	Nhsl2	4		NM_001004062	Crtc1	2						NM_178396	Car12	3		NM_025870	2310047B19Rik	3										NM_010740	Cd93
NM_001003717, NM_175489	Osbpl8	2		NM_001146059, NM_001146060, NM_146228	Als2cl	5		NM_198114	Dagla	5						NM_016803	Chst3	2		NM_054051	Pip4k2b	4		NM_173185	Csnk1g1	2						NM_007625	Cbx4	3		NM_025921	2610002M06Rik	3										NM_133769	Cyfip2
								NM_025994	Efhd2	5						NM_016782	Cntnap1	2		NM_001039086, NM_001039087, NM_054050	Rapgef1	4		NM_133769	Cyfip2	2						NM_001128151	Cecr2	3		NM_011780	Adam23	3										NM_053204	Erc1
NM_172665	Pdk1	2						NM_153560	Fam102a	5						NM_007760	Crat	2						NM_173386	E330016A19Rik	2						NM_207653	Cflar	3		NM_021515	Ak1	3										NM_001081178	Gpr116
NM_001165954, NM_001165955, NM_153421	Phc3	2		NM_007880	Arid3a	5		NM_001081097	Grik3	5						NM_173185	Csnk1g1	2						NM_001005868, NM_021563	Erbb2ip	2						NM_013490	Chka	3		NM_027908	Amdhd1	3										NM_010590	Jub
				NM_001037737, NM_009709	Arnt	5		NM_001110276	Itsn1	5						NM_009987	Cx3cr1	2		NM_001038627, NM_029438	Smurf1	4										NM_001037726, NM_009952, NM_133828	Creb1	3		NM_026718	Ankrd13a	3										NM_013586	Loxl3
								NM_001080388, NM_001080389, NM_001080390, NM_007928	Mark2	5						NM_001033347	D430041D05Rik	2						NM_015769	Ercc4	2										NM_027799	Ankrd40	3										NM_013599	Mmp9
NM_001081216	Phip	2		NM_001001982	A430105I19Rik	5										NM_001164533, NM_022994	Dap3	2		NR_033572	Snapc4	4		NM_001080381, NM_178658	Fam65b	2										NM_007457	Ap1s1	3										NM_178772	Nceh1
NM_080464	Ppp1r3a	2		NM_054078	Baz2a	5														NM_001044383, NM_011551	Ubtf	4										NM_001172099, NM_198013	Cuedc1	3		NM_001109661	Bach2	3										NM_008744	Ntn1
NM_011235	Rad51l3	2		NM_009792, NM_177407	Camk2a	5										NM_153082	Dnajc27	2						NM_001146010, NM_199012	Fchsd2	2										NM_001168624, NM_198614	C2cd4c	3										NM_207279	Plcxd1
NM_177378	Rnf150	2						NM_001081979, NM_010788	Mecp2	5						NM_007883	Dsg2	2		NM_011724	Xirp1	4										NM_001128169, NM_001128170, NM_001128171, NM_173369	Cyld	3														NM_001165934	Rgs9
NM_001034874	Shisa6	2		NM_139200	Cytip	5										NM_011935	Esrrg	2		NM_001163145	1810041L15Rik	3		NM_001163215, NM_001163216, NM_001163217, NM_008010	Fgfr3	2										NM_009782	Cacna1e	3										NM_011302	Rs1
NM_001164495	Syn3	2		NM_145217	Diras1	5		NM_001163610	Nhsl2	5						NM_001043322, NM_010230	Fmn1	2		NM_178682	4933426M11Rik	3														NM_080644	Cacng5	3										NM_011316	Saa4
NM_177089, NM_199323	Tacc1	2		NM_010487	Elavl3	5		NM_177546, NM_211138	Pcyt1b	5										NM_001163760, NM_001163761, NM_172286	6430548M08Rik	3														NM_028771	Ccdc97	3										NM_022723	Scube1
				NM_001160235, NM_001160236, NM_174997	Fam168b	5										NM_028194	Fryl	2														NM_026102, NM_172464	Daam1	3		NM_146019	Chd3	3										NM_021506	Sh3rf1
NM_001033475	Tmed8	2						NM_028716	Phf19	5						NM_001081220	Gpr179	2						NM_001043322, NM_010230	Fmn1	2										NM_007760	Crat	3										NM_016769	Smad3
NM_175106	Tmem177	2						NM_178627	Poldip3	5						NM_001177364	Heatr7b1	2		NM_001001986, NM_001134300	8430427H17Rik	3										NM_001139503, NM_001139504, NM_026828	Dnlz	3		NM_028523	Dcbld2	3										NM_176832, NM_194355	Spire1
NM_198967	Tmtc1	2		NM_007545	Hrk	5		NM_001177995, NM_027504	Prdm16	5						NM_175730	Hoxc5	2						NM_028127	Frmd6	2										NM_053272	Dhcr24	3
NM_026647	Zdhhc21	2		NM_010587	Itsn1	5										NM_009951	Igf2bp1	2		NM_009622	Adcy1	3		NM_177798	Frs2	2										NM_170593	Disp2	3										NM_001045515	Synj1
NM_001081045	1700081L11Rik	2		NM_008730	Nptx1	5		NM_021424	Pvrl1	5						NM_010587	Itsn1	2		NM_172943	Alkbh5	3		NM_013528	Gfpt1	2						NM_001159500, NM_011934	Esrrb	3		NM_007870	Dnase1l3	3										NM_001013025	Tgfbrap1
NM_029107	4930417G10Rik	2		NM_001025074	Ntrk2	5		NM_001146025, NM_001146026, NM_001146027, NM_134064, NR_027395, NR_027396	Rnf44	5						NM_025734	Kcng4	2		NM_001081395	Amotl1	3		NM_001033123	Gm14288	2										NM_203508	Eddm3b	3										NM_001033334	Tmem90a
				NM_001080813, NM_029423	Rab11fip1	5										NM_001039484	Kcnj10	2		NM_008569	Anapc1	3		NM_001081178	Gpr116	2						NM_001038642, NM_011808	Ets1	3		NM_053255	Elac1	3										NM_198967	Tmtc1
																NM_001170985, NM_130867	Kirrel	2		NM_001113517	Arhgef7	3		NM_175191	Gpr22	2										NM_019643	Fam60a	3										NM_001165951, NM_177545	Vangl1
				NM_030730	Rad54l2	5														NM_001136054, NM_013799	Ate1	3		NM_020259	Hhip	2						NM_001077496, NM_146023	Evi2b	3		NM_007988	Fasn	3
				NM_011521	Sdc4	5										NM_177771	Klhl18	2						NM_008312	Htr2c	2										NM_028149	Fbxl20	3										NM_197940	Wipf2
				NM_017391	Slc5a3	5										NM_001164885, NM_022882	Lpin2	2		NM_015804	Atp11a	3		NM_026166	Ikbip	2						NM_146261	Fam199x	3		NM_008029	Flt4	3										NM_153194	Zfp740
				NM_011595	Timp3	5		NM_207708	Syngr1	5										NM_001164791	B230120H23Rik	3		NM_026079	Ikbkap	2						NM_183224	Fam19a3	3		NM_010292	Gck	3										NM_027067	1700014N06Rik
				NM_027192	Ttl	5		NM_177260	Tmem154	5						NM_001081255	Lrch3	2		NM_001122993, NM_033149	B3galt5	3		NM_008359	Il17ra	2						NM_029885, NM_172512	Gabpb2	3		NM_001081125	Gli2	3										NM_172450	4930539E08Rik
				NM_177185	Ubn2	5		NM_001126330, NM_001126331, NM_011642	Trp73	5						NM_001163447, NM_001163448, NM_001163449, NM_001163450, NM_001163451, NM_001163453, NM_013931	Mapk8ip3	2						NM_010568	Insr	2										NM_001039223	Gm14137	3										NM_001001986, NM_001134300	8430427H17Rik
				NM_001044383, NM_011551	Ubtf	5														NM_001164620, NM_177616	Ccdc157	3		NM_010587	Itsn1	2						NM_207659	Hook3	3		NM_175380	Gpd1l	3
																								NM_001081403	Klhl14	2						NM_018805	Hs3st3b1	3		NM_001081097	Grik3	3										NM_001044720, NM_011511, NM_021041, NM_021042	Abcc9
				NM_177226	Zfp629	5		NM_001044383, NM_011551	Ubtf	5										NM_021316	Cend1	3		NM_172925	Klhl31	2						NM_183148	Iffo2	3		NM_144881	Hhat	3
				NM_133218	Zfp704	5														NM_134141	Ciapin1	3		NM_175334	Maml1	2						NM_010513	Igf1r	3		NM_178922	Hic2	3
				NM_172859	6330439K17Rik	5		NM_197940	Wipf2	5										NM_028065	Cnpy3	3		NM_176993	Mpzl3	2						NM_001164528	Ildr2	3		NM_146001	Hip1	3
				NM_001024837, NM_130895, NR_004429, NR_021486	Adarb1	4		NM_198248	Zbtb40	5										NM_001172099, NM_198013	Cuedc1	3		NM_001177658, NR_033530	Mrpl15	2						NM_153774	Ipo9	3		NM_008424	Kcne1	3										NR_004429, NR_021486	Adarb1
								NM_133360	Acaca	4						NM_001029890	Mex3a	2														NM_010587	Itsn1	3		NM_024452	Luzp1	3
								NM_001080798, NM_133919	Aff1	4						NM_145426, NM_180599	Mfap3	2		NM_001012477	Cxcl12	3		NM_001077695, NM_008678	Ncoa2	2						NM_010605	Kcnj5	3		NM_133201	Mfn2	3										NM_001008533, NM_001039510	Adora1
																				NM_001163548, NM_011182	Cyth3	3										NM_177763	Lhfpl4	3		NM_053015	Mlph	3
				NM_177078	Adrbk2	4		NM_027827	Afmid	4						NM_019988	Mlst8	2						NM_001122952, NM_001122953, NM_010905	Nfia	2						NM_001039546	Myo6	3		NM_010875	Ncam1	3										NM_021299	Ak3
				NM_001081395	Amotl1	4		NM_001163379, NM_018862	Agpat1	4						NM_177239	Mysm1	2		NM_001033347	D430041D05Rik	3										NM_007789	Ncan	3		NM_001136073, NM_010899	Nfatc2	3										NM_007442	Alx4
				NM_027144	Arhgef12	4										NM_001163610	Nhsl2	2		NM_080287, NM_207706	Elmo2	3										NM_173772	Neu4	3														NM_177034	Apba1
				NM_001080930	Atxn1l	4		NM_146155	Ahdc1	4						NM_001159548, NM_001159549, NM_010264	Nr6a1	2						NM_001039050, NM_001039051, NM_001039052, NM_001039053, NM_001190402, NM_008863	Pkib	2						NM_010900	Nfatc2ip	3		NM_018766	Ntsr1	3										NM_133715	Arhgap27
				NM_027444	Bbx	4		NM_029332	Akap13	4										NM_001172136, NM_172456	Exog	3										NM_001144855	Ppfia4	3		NM_010956	Ogdh	3										NM_213616	Atp2b4
				NM_177036	Ceacam19	4		NM_007442	Alx4	4																						NM_009011	Rad23b	3		NM_001161747, NM_023128	Palm	3										NM_001109661	Bach2
				NM_012000	Cln8	4		NM_019689	Arid3b	4						NM_016968	Olig1	2		NM_001038658, NM_028224	Faim2	3										NM_139228	Rhbdl3	3														NM_001033128	Bbs1
				NM_010049	Dhfr	4		NM_001168624, NM_198614	C2cd4c	4						NM_011057	Pdgfb	2														NM_172588	Serinc5	3		NM_001162500, NM_022321	Parvg	3										NM_001166642, NM_001166643, NM_138681	Bcas3
				NM_148948	Dicer1	4										NM_172134	Pdxk	2		NM_172721	Fbxw8	3										NM_026244	Slc39a9	3
				NM_153082	Dnajc27	4		NM_007590	Calm3	4						NM_011067	Per3	2		NM_199068	Foxk1	3		NM_001001335, NM_001164361	Plekha8	2						NM_010656	Sspn	3		NM_171824	Pgbd5	3
				NM_010132	Emx2	4		NM_001040682, NM_053155	Clmn	4						NM_172674	Phf20	2		NM_001033399	Gfod1	3										NM_001038710, NM_016711	Tmod2	3		NM_001024927, NM_001081641	Pitpnm3	3										NM_001012273	Birc5
				NM_194345	Fam160b2	4										NM_133692	Pold3	2		NM_001025381	Gpr17	3		NM_139154	Rab40c	2																						NM_007592	Car8
				NM_001038699	Fn3k	4		NM_173863	Crtc3	4						NM_001177995, NM_027504	Prdm16	2		NM_172739	Grlf1	3		NM_173781	Rab6b	2						NM_001083587	Tns3	3		NM_001160268, NM_182930	Plekha6	3										NM_001168659, NM_024201	Ccdc127
				NM_001034859	Gm4841	4		NM_028523	Dcbld2	4										NM_008212	Hadh	3		NM_011235	Rad51l3	2						NM_001127259, NM_001127260, NM_001127262, NM_001127264, NM_011641	Trp63	3
				NM_001034902	Gm5878	4		NM_010069	Doc2a	4						NM_001101443	Prrt4	2		NM_017480	Icos	3		NM_001166408, NM_030690	Rai14	2										NM_010127	Pou6f1	3										NM_178854	Cnot6l
				NM_001033275	Gxylt1	4		NM_007939	Epha8	4						NM_029519	Rap2a	2		NM_010576	Itga4	3														NM_011169	Prlr	3										NM_178752	D330012F22Rik
				NM_008381	Inhbb	4		NM_007949	Ercc2	4						NM_183024	Raver2	2		NM_001081256	Kdm3b	3		NM_173867	Rcc2	2										NM_019651	Ptpn9	3										NM_053272	Dhcr24
				NM_001033430	Jhdm1d	4		NM_008021	Foxm1	4						NM_001081347	Rhobtb1	2		NM_001122830, NM_178771	Klhl26	3		NM_026380	Rgs8	2										NM_178279	Pxk	3										NM_010049	Dhfr
				NM_008425	Kcnj2	4		NM_001110824, NM_001110825, NM_028767	Foxp4	4						NM_001013390	Scn4b	2						NM_001166553	Rnf145	2						NR_024487	Uqcc	3		NM_173781	Rab6b	3										NM_139293, NM_177940, NM_177941, NM_177942	Ece2
				NM_001170985, NM_130867	Kirrel	4										NM_001166506	Sec14l1	2		NM_008468	Kpna6	3		NM_011302	Rs1	2						NM_199306	Wdtc1	3		NM_030730	Rad54l2	3
																NM_175090	Slc31a1	2		NM_001038609, NM_010838	Mapt	3		NM_011305	Rxra	2						NM_001033324	Zbtb16	3		NM_029519	Rap2a	3
				NM_028973	Lrrc15	4		NM_001085549	Gm12824	4						NM_153139	Slc36a1	2						NM_197943	Sgsm2	2						NM_172536	Zfp609	3		NM_001013386	Rasl10b	3
				NM_133917	Mlxip	4		NM_175644	Gphb5	4						NM_016972	Slc7a8	2		NM_001081979, NM_010788	Mecp2	3		NM_172530	She	2						NM_009566	Zfp92	3		NM_001081347	Rhobtb1	3										NM_007910	Efna4
				NM_010826, NM_194464	Mrvi1	4		NM_153410	Gpsm1	4						NM_198214	Snph	2						NM_172737	Shisa7	2						NM_026209	1810063B07Rik	2		NM_011278	Rnf4	3										NM_010110	Efnb1
								NM_172739	Grlf1	4						NM_001080964, NM_030220	Sp2	2		NM_001122667, NM_153588	Mkl2	3		NM_001142809, NM_001142810, NM_133987	Slc6a8	2						NM_026312	2610029G23Rik	2		NM_001109902, NM_172998	Rnft2	3										NM_145359	Fam100a
				NM_010921	Nkx3-1	4		NM_001164528	Ildr2	4																						NM_001172096, NM_001172097, NM_030197	2700078E11Rik	2														NM_025626	Fam107b
				NM_030152	Nol3	4		NM_001005475	Iqsec2	4						NM_170756	Spata2	2		NM_001081235	Mn1	3														NM_001083917, NM_153522, NM_178227	Scn3b	3										NM_001043322, NM_010230	Fmn1
				NM_008745	Ntrk2	4		NM_153134	Irgq	4						NM_009287	Stim1	2		NM_008506	Mycl1	3		NM_011990	Slc7a11	2
				NM_053008	Olig3	4		NM_010613	Khsrp	4						NM_001159696, NM_009335	Tcfap2c	2		NM_022410	Myh9	3		NM_001112798, NM_011406	Slc8a1	2						NM_172652	4632411B12Rik	2														NM_001146043	Gfm2
				NM_001160420, NM_001160421, NM_054076	Optc	4		NM_024291	Ky	4										NM_001171615, NM_001171616, NM_001171680, NM_008665	Myt1	3										NM_001163539	5430427O19Rik	2		NM_001013390	Scn4b	3										NM_001085549	Gm12824
								NM_024452	Luzp1	4						NM_133986	Tcta	2						NM_009234	Sox11	2						NM_001013755, NM_001145950	5730409E04Rik	2		NM_011520	Sdc3	3										NM_001004182	Gm5567
								NM_001081160	Mdga1	4						NM_001113417, NM_009380	Thrb	2						NM_001025559, NM_001025560, NM_011445	Sox6	2										NR_033443	Sept6	3										NM_177469	Gpr123
				NM_027470	Pak4	4		NM_177461	Micall1	4																						NM_175533	5830411N06Rik	2		NM_001145876, NM_001145877, NM_178696, NR_027357	Slc25a44	3										NM_173365	Gpr20
				NM_199299	Phf15	4		NM_010875	Ncam1	4						NM_001171034, NM_001171035, NM_001171036, NM_026669	Tmbim6	2		NM_030729	Nckipsd	3										NM_175521	6430598A04Rik	2														NM_001101488	Gsg1l
				NM_011086	Pikfyve	4		NM_001136073, NM_010899	Nfatc2	4										NM_001113209, NM_001113210, NM_008687	Nfib	3		NM_177089, NM_199323	Tacc1	2						NM_145609	8430410K20Rik	2														NM_080446	Helb
				NM_175750	Plxna4	4																										NM_145557, NM_177205	9430015G10Rik	2														NM_007545	Hrk
				NM_001081135	Prrg3	4		NM_001110832, NM_010913	Nfya	4														NM_001033475	Tmed8	2										NM_172468	Snx30	3										NM_001042489, NM_028752	Hvcn1
				NM_008962	Ptgdr	4										NM_001033393	Tmem104	2		NM_013610	Ninj1	3		NM_178768	Tmem72	2						NM_134076	Abhd4	2		NM_018804	Syt11	3
				NM_008976	Ptpn14	4		NM_001111314, NM_019867	Ngef	4						NM_153776	Tmem121	2		NM_139226	Onecut3	3		NM_198967	Tmtc1	2						NM_133904	Acacb	2		NM_001098226, NM_011566	Tead3	3										NM_001111274, NM_001111275, NM_001111276, NM_010512	Igf1
				NM_031874	Rab3d	4										NM_001039092, NM_153080	Tom1l2	2		NM_033602	Peli2	3		NM_001159392, NM_009395	Tnfaip1	2						NM_001033369, NM_001111030	Acvr1c	2
				NM_080436	Rdh1	4		NM_030689	Nptxr	4										NM_001146687, NM_008844	Pip5k1c	3														NM_145853	Tpcn1	3
				NM_146025	Samd14	4		NM_001005740, NM_001005748, NM_198419	Phactr1	4						NM_027873	Ubiad1	2						NM_001048206, NM_011632	Traf3	2						NM_054070	Afg3l1	2		NM_001044383, NM_011551	Ubtf	3
				NM_009127	Scd1	4										NM_001164314, NM_001164488	Wars	2		NM_008882	Plxna2	3										NM_025630	Aggf1	2														NM_008421	Kcnc1
				NM_172537, NM_199238, NM_199239, NM_199240, NM_199241	Sema6d	4														NM_001081355	Prdm2	3		NM_001164578, NM_175146, NR_028392	Tsr2	2						NM_009642	Agtrap	2		NM_030132	Utp23	3										NM_025734	Kcng4
								NM_153119	Plekho2	4						NM_001177884	Whsc1	2		NM_001159634, NM_172661	Prrc2b	3										NM_198860	AI646023	2		NM_001167860, NM_001167861	Wipf3	3										NM_001038607, NM_010600	Kcnh1
								NM_001163608, NM_028199	Plxdc1	4						NM_197940	Wipf2	2														NM_007442	Alx4	2
																NM_172536	Zfp609	2		NM_054064	Psg29	3		NM_177387	Ust	2						NM_001164441, NM_027496	Ankrd33b	2		NM_198631	Zc3h4	3										NM_030265	Kcnip4
								NM_011145	Ppard	4						NM_030081	Zfyve20	2		NM_181395	Pxdn	3		NM_001111279	Wdfy1	2										NM_172151	Zdhhc8	3										NM_010608	Kcnk3
				NM_201353	Slc6a7	4		NM_181595	Ppp1r9a	4						NM_001045536	Zzef1	2		NM_030730	Rad54l2	3		NM_009527	Wnt7a	2						NM_009682	Ap3s2	2		NM_172536	Zfp609	3										NM_001170985, NM_130867	Kirrel
				NM_011990	Slc7a11	4		NM_054077	Prelp	4										NM_001024931, NM_001039167, NM_001039168	Rbfox3	3		NM_080855	Zcchc14	2						NM_001163495, NM_027667	Arhgap19	2		NM_001025163, NM_001112805, NM_177888	Zfp78	3
				NM_001112798, NM_011406	Slc8a1	4		NM_008976	Ptpn14	4														NM_001045486	Zfp180	2																						NM_027042	Lelp1
								NM_001039394, NM_133717	Rab43	4														NM_139141	Zfp192	2						NM_001081116	Arhgef17	2														NM_172397	Limd2
				NM_145584	Spon1	4														NM_001166553	Rnf145	3		NM_177739	Zfp507	2						NM_001113517	Arhgef7	2		NM_029331	1700019G17Rik	2										NM_177093	Lrrc58
				NM_207708	Syngr1	4		NM_011235	Rad51l3	4										NM_178607	Rnf24	3										NM_001039515, NM_007487	Arl4a	2		NM_025617	2210012G02Rik	2										NM_001081979, NM_010788	Mecp2
				NM_030732	Tbl1xr1	4		NM_001013386	Rasl10b	4										NM_011385	Ski	3														NM_172403	2810021J22Rik	2
				NM_001013749	Tmem151b	4		NM_028234	Rbm33	4										NM_009579	Slc30a1	3										NM_001037737, NM_009709	Arnt	2		NM_198607	4930572J05Rik	2										NM_026042	Med29
				NM_172614	Tmem44	4		NM_172866	Rgp1	4										NM_001033286	Slc30a10	3														NM_028737	4931406B18Rik	2										NM_145524	Mettl8
				NM_023815	Trp53rk	4		NM_145587	Sbk1	4										NM_198214	Snph	3										NM_177231, NM_178220	Arrb1	2		NM_001081227	6330403A02Rik	2										NM_175534	Mrgpre
				NM_175414	Tspan9	4		NM_130893	Scrt1	4										NM_013675	Spnb1	3														NM_177039	A530016L24Rik	2										NM_016985	Mtmr1
				NM_054068	Vsx1	4		NM_011520	Sdc3	4										NM_011494	Stk16	3										NM_001042592	Arrdc4	2		NM_133954	AA960436	2										NM_182992	Mypn
				NM_145514	Wdr26	4		NR_027934	Sgsm1	4										NM_009302	Swap70	3										NM_080444	Asb10	2		NM_146217	Aars	2										NM_178728	Napepld
				NM_023045	Xpo7	4		NM_001034874	Shisa6	4										NM_178874	Tmcc2	3										NM_007509	Atp6v1b2	2		NM_026180	Abcg8	2										NM_001001985	Nat8l
				NM_001005341	Ypel2	4		NM_053079	Slc15a1	4										NM_144812, NM_177124	Tnrc6b	3										NM_177397	Atp6v1g3	2		NM_134076	Abhd4	2										NM_001160316, NM_001160317, NM_001160318, NM_182716	Nfasc
				NM_001101433	Zcchc24	4		NM_173388	Slc43a2	4																						NM_001080930	Atxn1l	2		NM_133360	Acaca	2
				NM_019747	Zfp113	4		NM_172271	Slc6a17	4										NM_198632	Trim67	3										NM_172724	Baat1	2		NM_009612	Acvrl1	2
				NM_198006	6330578E17Rik	4		NM_009209	Slc6a2	4										NM_053273	Ttyh2	3										NM_001109661	Bach2	2		NM_009616	Adam19	2
				NM_001109685	9030409G11Rik	4		NM_031842	Smarcd1	4										NM_001005506	Txlna	3										NM_001045523	Bahd1	2		NM_175314	Adamts9	2										NM_011059	Padi1
				NM_026180	Abcg8	3		NM_138657	Socs7	4										NM_139298	Wnt9a	3										NM_001079883, NM_021399	Bcl11b	2		NM_009622	Adcy1	2										NM_027995	Paqr7
				NM_009622	Adcy1	3		NM_052994	Spock2	4										NM_145353	Yipf3	3														NM_001162939, NM_026531	Aen	2										NM_201607	Pde4c
				NM_009642	Agtrap	3		NM_001164709, NM_028769	Syvn1	4										NM_001101433	Zcchc24	3										NM_001039179, NM_001039180, NM_029791	Bicd2	2														NM_172665	Pdk1
				NM_198860	AI646023	3														NM_178065	1110018G07Rik	2														NM_027373	Afap1	2										NR_030731	Phf21b
				NM_030113	Arhgap10	3		NM_001105196, NM_172472	Tcfe3	4										NM_027405	1700020O03Rik	2														NM_009642	Agtrap	2										NM_001039493	Plekhm3
				NM_001163495, NM_027667	Arhgap19	3														NM_001164820	2310046K01Rik	2										NM_029426	Brsk2	2		NM_134042	Aldh6a1	2										NM_001110218	Ppm1h
								NM_001039092, NM_153080	Tom1l2	4										NM_175381	2700081O15Rik	2										NM_007567	Bsn	2		NM_007440	Alox12	2										NM_001164159, NM_028999, NM_029456	Ppp6r3
				NM_001033789	Arhgap26	3														NM_001042699, NM_172500	4831426I19Rik	2										NM_007569	Btg1	2		NM_020332	Ank	2
				NM_001085355	Arid1b	3		NM_178110	Trim62	4																						NM_001112731, NM_198417	C030039L03Rik	2		NM_001042714	Ankdd1b	2
				NM_001036684, NM_009723	Atp2b2	3		NM_175274	Ttyh3	4										NM_176829	4931440F15Rik	2														NM_007478	Arf3	2										NM_028216	Psca
								NM_172300	Ube2z	4										NR_027955	4931440P22Rik	2										NM_001077354	C77370	2		NM_001168288, NM_198420	Arhgap39	2										NM_080726	Rem2
				NM_177047	Auts2	3		NM_001081016	Zc3h7b	4										NM_027472	5730455P16Rik	2										NM_022021	Cables1	2														NM_009055	Rfx1
				NM_001145947, NM_011792	Bace1	3		NM_001163741	1110021J02Rik	3										NM_030728	9930013L23Rik	2										NM_001163691	Cacna1h	2		NM_152801	Arhgef6	2										NM_178607	Rnf24
								NM_001163145	1810041L15Rik	3										NM_001001982	A430105I19Rik	2										NM_025451	Camk2n1	2		NM_172595	Arl15	2										NM_026283	Samd8
				NM_001109661	Bach2	3		NM_144905	6330416G13Rik	3										NM_009595	Abl2	2										NM_001081557	Camta1	2		NM_080847	Asb15	2										NM_001077499, NM_011323	Scn8a
				NM_009741	Bcl2	3		NR_030692	A930011G23Rik	3										NM_146107	Actr1b	2										NM_025534	Ccdc82	2		NM_177700	Atmin	2
				NM_001177552, NM_025976	Bfar	3		NM_019875	Abcb9	3										NR_004429, NR_021486	Adarb1	2										NM_018729	Cd244	2		NM_016920	Atp6v0a1	2										NM_001160410	Scrt2
								NM_030721	Acox3	3																						NM_010740	Cd93	2		NM_177629	AU021034	2										NM_177386	Sfmbt2
				NM_178692	C130074G19Rik	3		NM_009616	Adam19	3										NM_007405	Adcy6	2										NM_007658	Cdc25a	2		NM_001024602	AW555464	2										NM_001099631	Sh2d5
				NM_019959	C1qtnf1	3		NM_009622	Adcy1	3										NM_009633	Adra2b	2										NM_013733	Chaf1a	2		NM_001164791	B230120H23Rik	2										NM_172737	Shisa7
				NM_174847	C2cd2	3		NM_019805	Anapc7	3										NM_001080798, NM_133919	Aff1	2										NM_134141	Ciapin1	2		NM_019835	B4galt5	2										NM_011381	Six3
				NM_001168624, NM_198614	C2cd4c	3		NM_144524	Angel1	3																						NM_172621	Clic5	2		NM_001004180	BC057022	2										NM_001013780	Slc25a34
								NM_009671	Ankfy1	3										NM_001037294	Alpk2	2										NM_020557	Cmpk2	2		NM_009738	Bche	2										NM_019763	Spen
				NM_009782	Cacna1e	3		NM_007456	Ap1m1	3										NM_001146059, NM_001146060, NM_146228	Als2cl	2										NM_001164804, NM_178893	Coro2a	2		NM_001079883, NM_021399	Bcl11b	2										NM_013515	Stom
				NM_007592	Car8	3		NM_011789	Apc2	3																																						NM_198647	Tbc1d22b
				NM_009823, NM_172860	Cbfa2t2	3		NM_007488	Arnt2	3																						NM_009946	Cplx2	2		NM_199028	Bend3	2										NM_001040426, NM_172444	Thsd4
								NR_027876	Arrdc1	3										NM_144524	Angel1	2										NM_001163566	Crb2	2		NM_001166457, NM_145956	Brcc3	2
				NM_028399	Ccnt2	3		NM_153778	Atoh8	3										NM_177034	Apba1	2										NM_001012477	Cxcl12	2														NM_029148	Tmx4
				NM_013487	Cd3d	3		NM_009730	Atrn	3										NM_146104	Aph1a	2										NM_001177812, NM_001177813, NM_146099	D19Wsu162e	2		NM_029426	Brsk2	2										NM_144812, NM_177124	Tnrc6b
				NM_175235	Celf6	3		NM_133886	AU040320	3										NM_001177706, NM_001177707, NM_001177708, NM_001177709, NM_001177710, NM_145760	Arfgap1	2														NM_007567	Bsn	2
				NM_028815	Cep97	3		NM_001079883, NM_021399	Bcl11b	3																										NM_001033189	C77080	2										NM_001048206, NM_011632	Traf3
				NM_009963	Cry2	3																										NM_001008231	Daam2	2		NM_145851	Cables2	2
				NM_009987	Cx3cr1	3		NR_033241	Bmp1	3																						NM_054046	Def8	2		NM_001174053, NM_001174054, NM_007595	Camk2b	2										NM_020267	Trim44
				NM_029787	Cyb5r3	3		NM_007567	Bsn	3																						NM_177646	Dgkd	2														NM_177709	Tusc5
				NM_194061	D630045J12Rik	3		NM_001025431, NM_145534	Btbd3	3																						NM_148948	Dicer1	2														NM_029770	Unc5b
				NM_177577	Dcdc2a	3														NM_027144	Arhgef12	2										NM_170593	Disp2	2		NM_007598	Cap1	2										NM_177602	Wdr25
				NM_026603	Denr	3		NM_177994	C030046I01Rik	3										NM_001085355	Arid1b	2										NM_007872, NM_153743	Dnmt3a	2		NM_130859	Card10	2										NM_011724	Xirp1
				NM_178704	Dpy19l3	3		NM_001174047, NM_001174048, NM_001174049, NM_001174050, NM_020263	Cacna2d2	3										NM_001034858	Armc2	2														NM_009823, NM_172860	Cbfa2t2	2										NM_023045	Xpo7
				NM_153459	Dusp7	3														NR_027876	Arrdc1	2										NM_177780	Dock5	2														NM_172467	Zc3hav1l
				NM_175522	Elfn1	3														NM_001039126, NM_023046	Asb1	2										NM_020329	Dolpp1	2		NM_001033238	Cblb	2										NM_017467	Zfp316
				NM_130450	Elovl6	3																										NM_010078	Drp2	2		NM_001159697	Ccdc48	2										NM_026057	Zfp422
				NM_001026212	Ensa	3														NM_145528	Atg13	2										NM_001033344, NM_001160049	Dusp27	2		NM_001163496, NM_001163497, NM_018767	Cd160	2										NM_172617	Zfp523
				NM_027652	Ept1	3		NM_001110504, NM_007600	Capn1	3										NM_029654	Atg2b	2																										NM_024179	0610009O20Rik
				NM_001083318, NM_012051	Etv3	3														NM_053069	Atg5	2										NM_001168471, NM_001168472, NM_026556	Dynll2	2														NM_175241	1700028K03Rik
								NM_138660	Casc3	3										NM_001003917	Atg9a	2														NM_133238	Cd209a	2										NM_183283	2310010M20Rik
				NM_001163567	Fam102b	3		NM_144811	Cbx7	3										NM_177700	Atmin	2														NM_027219	Cdc42ep1	2										NM_025521	2310011J03Rik
				NM_146261	Fam199x	3		NM_001168658	Ccdc127	3										NM_009730	Atrn	2										NM_001013784	E130309D14Rik	2		NM_008795	Cdk18	2										NM_175107	2310022A10Rik
				NM_001080814	Fat3	3		NM_023731	Ccdc86	3										NM_027444	Bbx	2										NM_010093	E2f3	2		NM_001168304, NM_198164	Cdk19	2										NM_001166364, NM_175273	2310046O06Rik
				NM_172869	Frmd3	3		NM_133983	Cd276	3										NM_007533	Bckdha	2										NM_199307	Ece1	2
				NM_025799	Fuca2	3		NM_007655	Cd79a	3										NM_001012273	Birc5	2										NM_007903	Edn3	2		NM_007668	Cdk5	2										NM_001101431	2510049J12Rik
				NM_029885, NM_172512	Gabpb2	3		NM_009867	Cdh4	3										NM_194340	C330019G07Rik	2										NM_025994	Efhd2	2		NM_001033443	Cdkl4	2										NM_172884	2900026A02Rik
								NM_009886	Celsr1	3										NM_001163793	C530008M17Rik	2										NM_053255	Elac1	2		NM_173370	Cds1	2										NM_001042699, NM_172500	4831426I19Rik
				NM_008067	Gabra3	3		NM_007687	Cfl1	3										NM_053199	Cadm3	2										NM_001003815, NM_001006664, NM_013510	Epb4.1l1	2		NM_001128151	Cecr2	2
				NM_001081971	Gm1337	3		NM_207653	Cflar	3										NM_009790	Calm1	2														NM_001081376	Chd5	2										NM_199316	4922501C03Rik
				NM_001004182	Gm5567	3		NM_001081376	Chd5	3										NM_027937	Caskin1	2														NM_001113246, NM_029716, NM_175752	Chn1	2										NM_001145435, NM_029053	4930451C15Rik
				NM_001168600, NM_198110	Gnl3l	3		NM_001112697, NM_007698	Chrm1	3										NM_001168658	Ccdc127	2										NM_027652	Ept1	2
																				NM_206535	Cd200r2	2										NM_153592	Erlin2	2														NM_153794	4933403F05Rik
				NM_001141983, NM_027694	Golga7b	3		NM_021439	Chst11	3										NM_001163029, NM_001163030, NM_001163031, NM_011925	Cd97	2										NM_013848	Ermap	2		NM_015730	Chrna4	2										NM_025757	4933439F18Rik
								NM_016803	Chst3	3																						NM_001081213	Ermp1	2		NM_027454, NM_173212	Chrnb3	2										NM_029835	5730590G19Rik
				NM_010325	Got2	3		NM_012000	Cln8	3																						NM_026184	Ero1lb	2														NM_001009819	A3galt2
				NM_001081178	Gpr116	3		NM_177129	Cntn2	3																						NM_011809	Ets2	2		NM_153105	Cldn19	2										NM_001164636	A730011L01Rik
				NM_010459	Hoxb4	3		NM_016782	Cntnap1	3										NM_001033285	Cdc42bpa	2										NM_010166, NM_210071, NM_211357	Eya3	2		NM_013885	Clic4	2										NM_175731	Acer1
				NM_018805	Hs3st3b1	3		NM_153393	Col23a1	3										NM_001163346, NM_020006	Cdc42ep4	2														NM_012000	Cln8	2										NM_007387	Acp2
				NM_009951	Igf2bp1	3		NM_009932	Col4a2	3																										NM_009191	Clpb	2										NM_007403	Adam8
				NM_134437	Il17rd	3		NM_007760	Crat	3										NM_007659	Cdk1	2										NM_007985	Fancc	2		NM_016782	Cntnap1	2										NM_197985	Adipor2
				NM_008370	Il5ra	3		NM_001004062	Crtc1	3										NM_008795	Cdk18	2										NM_007988	Fasn	2		NM_011779	Coro1c	2										NM_027827	Afmid
				NM_001164528	Ildr2	3		NM_001113529, NM_007778	Csf1	3										NM_173370	Cds1	2										NM_001029988	Fat2	2		NM_175484	Coro2b	2										NM_001037136, NM_178119	Agap1
				NM_010568	Insr	3														NM_138651	Cds2	2										NM_172518	Fbxo42	2		NM_178661	Creb3l2	2
				NM_010570	Irs1	3		NM_001081320, NM_028061	Cyb561d1	3										NM_009880	Cdx1	2										NM_175684	Fchsd1	2		NM_009953	Crhr2	2										NM_001081277	Ak5
				NM_013565	Itga3	3														NM_001128151	Cecr2	2										NM_010197	Fgf1	2		NM_001033239	Csta	2										NM_001110208, NM_007434	Akt2
				NM_008429	Kcnj9	3		NM_138582	D17H6S56E-3	3										NM_009886	Celsr1	2										NM_013518	Fgf9	2		NM_020010	Cyp51	2
				NM_010608	Kcnk3	3		NM_001081426	Dip2c	3										NM_029935	Chst15	2										NM_010208	Fgr	2		NM_001008231	Daam2	2										NM_172532	Aldh5a1
				NM_032397	Kcnn1	3		NM_170593	Disp2	3										NM_030131	Cnih4	2										NM_001114665, NM_153118	Fnbp1l	2		NM_001001602, NM_001114124	Dab2ip	2										NM_178713	Aldh8a1
				NM_010636	Klf12	3		NM_001109752, NM_007864	Dlg4	3										NM_177129	Cntn2	2																										NM_172943	Alkbh5
				NM_008468	Kpna6	3														NM_177381	Cog3	2										NM_175284	Fzd10	2		NM_011932	Dapp1	2										NM_009665	Amd1
				NM_178610	Krr1	3		NM_028821	Dnalc1	3										NM_025685	Col27a1	2										NM_201352	Gdpd5	2		NM_001024504, NM_001042649, NM_001042650, NM_001042651	Dcun1d2	2										NM_007444	Amd2
				NM_026609	Leprotl1	3		NM_178704	Dpy19l3	3										NM_175937	Cpeb2	2										NM_001039586, NM_174846	Glyctk	2														NM_011787	Amfr
				NM_010717	Limk1	3		NM_001177937, NM_001177938, NM_001177939, NM_001177940, NM_001177941, NM_001177942, NM_001177943, NM_001177944, NM_010099	Eda	3										NM_007756	Cplx1	2																										NM_019764	Amotl2
				NM_020028	Lpar2	3														NM_007761	Crcp	2										NR_033552	Gm10125	2														NM_009670, NM_146005, NM_170687, NM_170688, NM_170689, NM_170690, NM_170728, NM_170729, NM_170730	Ank3
				NM_001134829, NM_172266	Lpgat1	3														NM_001004062	Crtc1	2										NM_001080968, NM_133852	Golga2	2		NM_025600	Dda1	2
																				NM_013655	Cxcl12	2														NM_001081066	Dennd3	2
				NM_001033439	Lrch1	3														NM_001081051	D130043K22Rik	2										NM_001146005, NM_176912	Gpr77	2		NM_024440	Derl3	2
				NM_028185	Lsm11	3														NM_001033279, NM_001044719	D17Wsu92e	2														NM_177852	Dido1	2
				NM_001038609, NM_010838	Mapt	3																										NM_172739	Grlf1	2		NM_153550	Dirc2	2
																				NM_001177812, NM_001177813, NM_146099	D19Wsu162e	2										NM_001033275	Gxylt1	2		NM_001190490, NM_001190491, NM_032418	Dmpk	2
				NM_027334	Mettl7a1	3																										NM_001159551, NM_010376	H13	2
				NM_175403	Mlec	3		NM_010111	Efnb2	3
				NM_139311	Mllt6	3		NM_007925	Eln	3										NM_001164533, NM_022994	Dap3	2										NM_008270	Hoxb9	2		NM_028873	Dnajc14	2										NM_030886, NM_198010	Ankrd17
				NM_001081235	Mn1	3		NM_053103	Entpd7	3																						NM_008308	Htr1a	2		NM_007873	Doc2b	2
				NM_175534	Mrgpre	3		NM_053204	Erc1	3										NM_001190733, NM_001190734, NM_178896	Dcun1d4	2										NM_008313	Htr4	2		NM_028785	Dock8	2										NM_027799	Ankrd40
				NM_026490	Mrpl19	3		NM_001172136, NM_172456	Exog	3																						NM_008316	Hus1	2		NM_001033366	Dpcr1	2										NM_011789	Apc2
				NM_008634	Mtap1b	3																										NM_001122736, NM_001122737, NM_010514	Igf2	2		NM_001081270	Dscaml1	2										NM_001081116	Arhgef17
				NM_001145874	Muc20	3		NM_001038658, NM_028224	Faim2	3										NM_001024922	Ddx49	2														NM_207650	Dtna	2										NM_080847	Asb15
				NM_001037098, NM_026495	Nacc2	3														NM_027156	Ddx51	2														NM_028099	Dusp11	2										NM_001167777	Asxl3
								NM_183224	Fam19a3	3										NM_001109750, NM_010048	Dgcr2	2										NM_010518	Igfbp5	2		NM_153403	Eif2c1	2										NM_178662	Atcay
				NM_001081205	Nipal1	3		NM_001001160	Fbxo41	3																						NM_011829	Impdh1	2		NM_023314	Eif4e2	2										NM_001136054, NM_013799	Ate1
				NM_139236	Nol6	3		NM_001110328, NM_001110329, NM_001110330, NM_011813	Fiz1	3										NM_033324	Dgcr8	2										NM_001033430	Jhdm1d	2		NM_025829	Eif4e3	2
				NM_199469	Nploc4	3														NM_148948	Dicer1	2										NM_178659	Jmjd4	2		NM_175522	Elfn1	2										NM_001081304	Atf6
				NM_020610	Nrip3	3														NM_001081419	Dip2a	2										NM_008424	Kcne1	2		NM_133222	Eltd1	2										NM_026195	Atic
				NM_139226	Onecut3	3														NM_001159361, NM_172819	Dip2b	2										NM_001038607, NM_010600	Kcnh1	2		NM_001003815, NM_001006664, NM_013510	Epb4.1l1	2										NM_015804	Atp11a
				NM_001081170	Pacs2	3		NM_021355	Fmod	3																																						NM_144921	Atp1a3
				NM_001081050	Pard3b	3		NM_008240	Foxj1	3										NM_013874	Dpf1	2										NM_145963	Kcnj14	2														NR_027838	Atp2a2
				NM_008781	Pax3	3		NM_018789	Foxo4	3										NM_010073	Dpm2	2										NM_001111028, NM_134073	Kctd9	2		NM_053204	Erc1	2										NM_177629	AU021034
				NM_011062	Pdpk1	3		NM_001081454, NM_011046	Furin	3										NM_172516	Dstyk	2														NM_007950	Ereg	2										NM_008080, NM_027739	B4galnt1
				NM_001081064	Pdzd2	3														NM_028099	Dusp11	2										NM_001081256	Kdm3b	2		NM_001159500, NM_011934	Esrrb	2
				NM_033602	Peli2	3		NM_134161	Fut10	3										NM_001177937, NM_001177938, NM_001177939, NM_001177940, NM_001177941, NM_001177942, NM_001177943, NM_001177944, NM_010099	Eda	2										NM_013668	Kdm5c	2														NM_022305	B4galt1
				NM_175013	Pgm5	3		NM_022004	Fxyd6	3																						NM_001039472	Kif21b	2		NM_023794	Etv5	2										NM_019835	B4galt5
				NM_022995	Pmepa1	3		NM_134189	Galnt10	3																						NM_029742	Klhdc10	2		NM_021292	Evc	2										NM_080640	Baalc
				NM_012024	Ppp2r5e	3		NM_008090	Gata2	3																						NM_173427	Klhdc7a	2		NM_177077	Exoc6b	2										NM_198423	Bahcc1
				NM_178143	Prkaa2	3		NM_178930	Gbf1	3																						NM_001122780, NM_029652	Klhl25	2		NM_172543	Fam117a	2										NM_029850	Bcl7a
				NM_197945	Prosapip1	3		NM_001004144	Git1	3																										NM_053090	Fam126a	2										NM_177692	Bloc1s3
				NM_027626, NM_030263, NM_177698	Psd3	3		NM_001033481	Gm98	3																						NM_013571	Ksr1	2		NM_026501, NM_028933	Fam134c	2										NM_011794	Bpnt1
								NM_001005424	Gm996	3																						NM_172589	Lhfpl2	2														NM_028227	Brap
								NM_001081682, NM_023120	Gnb1l	3																						NM_001031772	Lin28b	2		NM_183224	Fam19a3	2										NM_029426	Brsk2
				NM_021464	Ptprt	3														NM_153799	Edc3	2										NM_030145	Lsm6	2		NM_153563	Fam40a	2										NM_145361	Btbd2
				NM_011235	Rad51l3	3		NM_001038655, NM_010319	Gng7	3										NM_001082483	Efr3b	2										NM_028190	Luc7l	2		NM_175268, NM_212473	Fam53b	2										NM_001081662	C86695
				NM_009040	Rdh16	3														NM_010119	Ehd1	2										NM_172606	March6	2														NM_009782	Cacna1e
				NM_147222	Rdh19	3		NM_021610	Gpa33	3										NM_153403	Eif2c1	2										NM_008559	Mc1r	2		NM_001168253, NM_134087	Fam83h	2										NM_001163691, NM_021415	Cacna1h
				NM_153133	Rdh9	3		NM_206973	Gpr152	3										NM_153177	Eif2c4	2										NM_139295, NM_176808	Mcfd2	2
				NM_001033135	Rnf149	3		NM_001166033, NM_172977	Gtf3c4	3										NM_053255	Elac1	2														NM_010199, NM_183064	Fgf12	2										NM_177343	Camk1d
				NM_028898	Rptor	3														NM_007925	Eln	2										NM_001010833	Mdc1	2														NM_009792, NM_177407	Camk2a
				NM_011302	Rs1	3		NM_008227	Hcn3	3										NM_130450	Elovl6	2										NM_001081160	Mdga1	2		NM_178887	Fibcd1	2
				NM_175155	Sash1	3		NM_001146100, NM_010438	Hk1	3										NM_001114361, NM_001114362, NM_199466	Eml4	2										NM_001029890	Mex3a	2		NM_010218	Fjx1	2										NM_027994	Cand1
				NM_009128	Scd2	3																										NM_024200	Mfn1	2		NM_001165965, NM_177091	Fndc7	2										NM_007598	Cap1
				NM_024450	Scd3	3		NM_133849	Hrh3	3																						NM_001190314, NM_147126	Mfrp	2														NM_007603	Capn6
				NM_183216	Scd4	3		NM_133788	Icmt	3										NM_027652	Ept1	2														NM_008021	Foxm1	2										NM_178396	Car12
				NM_001083917, NM_153522, NM_178227	Scn3b	3		NM_018741	Igfbpl1	3										NM_010155	Erf	2										NM_133917	Mlxip	2		NM_029885, NM_172512	Gabpb2	2										NM_181315	Car5b
								NM_001008700	Il4ra	3										NM_023913	Ern1	2										NM_008607	Mmp13	2														NM_019820	Cbln3
								NM_013565	Itga3	3										NM_001033292	Espnl	2										NM_172610	Mpped1	2		NM_001038701, NM_008071	Gabrb3	2										NM_007625	Cbx4
				NM_001077499, NM_011323	Scn8a	3		NM_010587	Itsn1	3										NM_001162872, NM_016857	Exoc7	2										NM_178603	Mrpl50	2														NM_001164606, NM_029779	Ccdc116
								NM_001081134	Kcng1	3																						NM_178051	Mterfd2	2		NM_029645	Gatc	2
				NM_172588	Serinc5	3		NM_001038607, NM_010600	Kcnh1	3										NM_010166, NM_210071, NM_211357	Eya3	2										NM_008636	Mtf1	2		NM_008620	Gbp4	2										NM_207202	Ccdc120
				NM_018822	Sgsh	3																										NM_172690	N28178	2		NM_027045	Gcap14	2										NM_001163496, NM_001163497, NM_018767	Cd160
				NM_001082414	Sh3d19	3		NM_029742	Klhdc10	3																						NM_008672	Nap1l4	2		NM_001146043	Gfm2	2
				NM_011381	Six3	3		NM_001081237	Klhdc5	3										NM_153560	Fam102a	2										NM_172766	Nfrkb	2		NM_177330	Ghsr	2
				NM_028711	Slc25a27	3		NM_177261	Kndc1	3										NM_175179	Fam123b	2										NM_001110832, NM_010913	Nfya	2		NM_177350	Gldn	2										NM_018729	Cd244
				NM_011895	Slc35a1	3		NM_032396	Kremen1	3										NM_173446	Fam155a	2														NM_008131	Glul	2										NM_009846	Cd24a
				NM_007513	Slc7a1	3		NM_021295	Lancl1	3										NM_178764	Fam168a	2										NM_011630	Nr2c2	2		NM_001045540	Gm12185	2										NM_133983	Cd276
				NM_148929, NM_178371	Slc9a8	3		NM_028451	Larp1	3										NM_177869	Fam185a	2										NM_001159548, NM_001159549, NM_010264	Nr6a1	2		NM_177813	Gm5087	2										NM_001033285	Cdc42bpa
								NM_172736	Leng8	3										NM_183087	Fam189a1	2														NM_001034871	Gm749	2										NM_001037809	Cdh3
				NM_024449	Sost	3		NM_020028	Lpar2	3										NM_001013778	Fam18a	2														NM_001111142	Gm88	2										NM_009868	Cdh5
				NM_001081011	Srgap2	3		NM_181039	Lphn1	3										NM_175268, NM_212473	Fam53b	2										NM_010937	Nras	2		NM_001005424	Gm996	2										NM_001080929	Cdr2l
				NM_145937	Sumf1	3		NM_198599	Map6d1	3																						NM_175331	Nt5dc3	2		NM_010303	Gna13	2										NM_138651	Cds2
				NM_011578	Tgfbr3	3		NM_172632	Mapk4	3										NM_175392	Fam73b	2										NM_146698	Olfr1443	2		NM_001081178	Gpr116	2										NM_026599	Cgnl1
				NM_178874	Tmcc2	3		NM_183195	Marveld1	3										NM_007988	Fasn	2										NM_021362	Pappa	2		NM_001081220	Gpr179	2										NM_146019	Chd3
				NM_175145	Tmem127	3		NM_029657	Mgrn1	3										NM_028149	Fbxl20	2										NM_178080	Pde4dip	2		NM_001033275	Gxylt1	2										NM_134078	Chmp7
				NM_026198	Tmem167b	3		NM_001081049	Mll1	3										NM_175684	Fchsd1	2										NM_001083316, NM_011058	Pdgfra	2		NM_008232	Hdgfl1	2										NM_001113246, NM_029716, NM_175752	Chn1
				NM_001170401, NM_178745	Tmem229b	3		NM_133917	Mlxip	3										NM_172731	Fgd5	2														NM_001177364	Heatr7b1	2
								NM_010808	Mmp24	3										NM_027402	Fndc5	2										NM_011062	Pdpk1	2		NM_138753	Hexim1	2
				NM_025382	Tmem57	3		NM_010833	Msn	3										NM_001165965, NM_177091	Fndc7	2										NM_020271	Pdxp	2		NM_145713	Hist1h1d	2										NM_001081276	Clasp1
				NM_144812, NM_177124	Tnrc6b	3		NM_001161798, NM_010840	Mthfr	3																						NM_026441	Pef1	2		NM_010657	Hivep3	2										NM_016675	Cldn2
																				NM_001081454, NM_011046	Furin	2										NM_011066	Per2	2		NM_178017	Hmgxb4	2										NM_019649	Clptm1
				NM_025482	Tpd52l2	3		NM_029920	Mtus2	3																						NM_144896	Pet112l	2		NM_207659	Hook3	2										NM_028940	Clvs1
				NM_001025599	Trim26	3		NM_016662	Mxd3	3										NM_010275	Gdnf	2										NM_172705	Phf13	2		NM_175199	Hspa12a	2										NM_001039551, NM_053186	Cnnm3
				NM_020267	Trim44	3		NM_001098789	Ndufa4l2	3										NM_001146043	Gfm2	2										NM_001081409	Phf20l1	2		NM_008305	Hspg2	2
				NM_001040695	Uevld	3		NM_173788	Npr2	3										NM_010279	Gfra1	2										NM_001024955, NM_001077495	Pik3r1	2		NM_133788	Icmt	2										NM_015734	Col5a1
				NM_026615	Urm1	3		NM_008744	Ntn1	3										NM_031184	Glis2	2														NM_183148	Iffo2	2										NM_007739	Col8a1
				NM_001004143	Usp22	3		NM_178751	Orai2	3										NR_033535	Gm10845	2										NM_008882	Plxna2	2		NM_010518	Igfbp5	2										NM_011779	Coro1c
				NM_009504	Vdr	3		NM_008773	P2ry2	3										NM_001085549	Gm12824	2										NM_178079	Pm20d1	2		NM_011772	Ikzf4	2										NM_175484	Coro2b
				NM_177164	Vwc2l	3		NM_001081170	Pacs2	3										NM_025294	Gm16515	2										NM_080463	Pofut1	2		NM_134437	Il17rd	2										NM_178379	Cox10
				NM_145369	Wfdc5	3		NM_133167	Parvb	3										NM_010299	Gm2a	2										NM_028370	Pot1b	2		NM_010568	Insr	2										NM_153166	Cpne5
				NM_001081269	Whsc1l1	3		NM_001105245, NM_001105246	Pcdh19	3										NM_010301	Gna11	2										NM_028614	Ppp2r1b	2		NM_153774	Ipo9	2										NM_007764	Crkl
				NM_009520	Wnt2b	3														NM_008140	Gnat1	2										NM_001123362	Prdm12	2		NM_153134	Irgq	2										NM_007780	Csf2rb
				NM_177292	Wscd2	3		NM_153537	Phldb1	3										NM_001141983, NM_027694	Golga7b	2										NM_054077	Prelp	2		NM_013565	Itga3	2										NM_013767	Csnk1e
				NM_001033324	Zbtb16	3		NM_011256	Pitpnm2	3																						NM_001039079, NM_008860	Prkcz	2		NM_016780	Itgb3	2										NM_173185	Csnk1g1
				NM_001017968	Zdhhc18	3		NM_177568	Plcb2	3										NM_026680	Golt1a	2														NM_172471	Itih5	2										NM_001081387	Ctcfl
				NM_015753	Zeb2	3		NM_177606	Plekhh2	3										NM_028976	Gorasp1	2										NM_028707	Psd2	2		NM_172584	Itpk1	2										NM_026186	Cwc25
				NM_009517	Zmat3	3		NM_178079	Pm20d1	3										NM_008149	Gpam	2										NM_008960	Pten	2		NM_177049	Jph4	2										NM_029787	Cyb5r3
				NM_177086	Zmat4	3		NM_153169	Pnma3	3										NM_001033468, NM_001145972	Gpr114	2										NM_023635	Rab27a	2		NM_145611	Kank2	2										NM_028593	Cybrd1
				NM_025617	2210012G02Rik	3		NM_001144855	Ppfia4	3																						NM_001082553, NM_030554	Rab27b	2		NM_001038607, NM_010600	Kcnh1	2										NM_001177713, NM_175475	Cyp26b1
				NM_001013755, NM_001145950	5730409E04Rik	3		NM_001080813, NM_029423	Rab11fip1	3										NM_001081178	Gpr116	2
																				NM_173866	Gpt2	2										NM_031874	Rab3d	2		NM_031169	Kcnmb1	2										NM_183158	Cyp2ab1
				NM_026177	1200011I18Rik	2		NM_029576	Rab1b	3										NM_177900	Hapln4	2										NM_001039394, NM_133717	Rab43	2		NM_001160139, NM_023872	Kcnq5	2										NM_026579	D10Wsu102e
				NM_001163145	1810041L15Rik	2		NM_198163	Rab35	3										NM_008228	Hdac1	2																										NM_025967	D16Ertd472e
				NM_027426	2610109H07Rik	2		NM_173781	Rab6b	3										NM_013905	Heyl	2										NM_177658	Ralgapb	2		NM_146188	Kctd15	2										NM_001033347	D430041D05Rik
				NM_133732	4931406C07Rik	2		NM_001080925	Rapgefl1	3										NM_178922	Hic2	2										NM_001040690, NM_145544	Rap1gds1	2		NM_008443	Kif3a	2										NM_175293	D630023F18Rik
				NM_207657	5031410I06Rik	2		NM_001024952	Rc3h1	3										NM_176958	Hif1an	2														NM_001163729, NM_027910	Klhdc3	2										NM_172644	Dars2
				NM_145509	5430435G22Rik	2		NM_175388	Rnf169	3										NM_198652	Hjurp	2										NM_029182	Rasd2	2														NM_033623	Dcun1d1
				NM_027472	5730455P16Rik	2		NM_025739	Rnf220	3										NM_008256	Hmgcs2	2										NM_183024	Raver2	2		NM_001081237	Klhdc5	2										NM_026993	Ddah1
				NM_177854	6030405A18Rik	2		NM_173431	Rpgrip1l	3										NM_009327	Hnf1a	2										NM_001100591	Rc3h2	2		NM_029436	Klhl24	2										NM_001037937	Deptor
				NM_001081227	6330403A02Rik	2		NM_027434	Rprd1b	3										NM_010450	Hoxa11	2										NM_183318, NR_028404	Rgag4	2		NM_001083322, NM_033078	Klrk1	2										NM_007859	Dffb
				NM_175486	6430571L13Rik	2		NM_011299	Rps6ka2	3										NM_001130443, NM_008284	Hras1	2																										NM_175512	Dhrs9
				NM_001163356, NM_175398	6530418L21Rik	2		NM_011305	Rxra	3																						NM_153514	Rhobtb2	2		NM_133664	Lad1	2										NM_007858	Diap1
								NM_026283	Samd8	3										NM_015818	Hs6st1	2										NM_145491	Rhoq	2		NM_010683	Lamc1	2										NM_145415	Diexf
				NM_001177896, NM_001177897, NM_177824	9830107B12Rik	2		NM_139146	Satb2	3										NM_175199	Hspa12a	2										NM_024182	Riok3	2		NM_010688	Lasp1	2										NM_007870	Dnase1l3
								NM_016717	Scly	3										NM_008314	Htr5a	2										NM_011276	Rlim	2		NM_026148	Lims1	2										NM_001139503, NM_001139504, NM_026828	Dnlz
								NM_009154	Sema5a	3										NM_001163780, NM_019987	Ick	2										NM_001170643, NM_146042	Rnf144b	2		NM_177250	Lingo4	2
				NM_001033378	A430078G23Rik	2		NM_030241	Setd8	3																										NM_001005511	Lmtk3	2
				NM_009597	Accn2	2		NM_172718	Sgsm1	3										NM_010513	Igf1r	2										NM_027258	Rnf157	2		NM_001081255	Lrch3	2										NM_007873	Doc2b
				NM_025590	Acot11	2		NM_021506	Sh3rf1	3										NM_028833	Iqce	2										NM_001109902, NM_172998	Rnft2	2		NM_153542	Lrrc20	2										NM_178704	Dpy19l3
				NM_016860	Actr1a	2		NM_021423	Shank3	3										NM_001005475, NM_001114664	Iqsec2	2														NM_028185	Lsm11	2										NM_009955	Dpysl2
				NM_007395	Acvr1b	2		NM_172530	She	3																						NM_001081267	Rsf1	2		NM_001163671, NM_001163672, NM_016961, NM_207692	Mapk9	2										NM_023047	Dpysl5
				NM_009616	Adam19	2		NM_172737	Shisa7	3										NM_008395	Itch	2										NM_028262	Setd3	2														NM_010095	Ebf2
				NM_001024139	Adamts15	2		NM_172257	Sidt2	3										NM_172471	Itih5	2										NM_031179	Sf3b1	2														NM_199307	Ece1
				NM_172053	Adamts16	2		NM_013770	Slc25a10	3										NM_001163527, NM_001163528	Itpripl1	2										NM_145512	Sft2d2	2														NM_001012518, NM_001109686, NM_001109687, NM_172545	Ehmt1
				NM_052977	Adarb2	2		NM_025877	Slc25a23	3																						NM_001082414	Sh3d19	2		NM_001080388, NM_001080389, NM_001080390, NM_007928	Mark2	2
				NM_001085515	AI464131	2		NM_001013780	Slc25a34	3										NM_010587	Itsn1	2										NM_172530	She	2
				NM_001004293, NM_146137	Amigo1	2		NM_146257	Slc29a4	3										NM_001164268	Kalrn	2										NM_001177646, NM_001177647, NM_007547	Sirpa	2
								NM_029875	Slc35e3	3										NM_008421	Kcnc1	2																										NM_153403	Eif2c1
				NM_001110783, NM_031158	Ank1	2		NM_134135	Slc39a3	3										NM_001039484	Kcnj10	2														NM_001081979, NM_010788	Mecp2	2										NM_183141	Elfn2
								NM_016972	Slc7a8	3										NM_010608	Kcnk3	2										NM_009194	Slc12a2	2														NM_007922	Elk1
				NM_175134	Ankrd46	2		NM_144918	Smyd5	3										NM_207682	Kif1b	2										NM_148938	Slc1a3	2		NM_145426, NM_180599	Mfap3	2										NM_130450	Elovl6
				NM_009682	Ap3s2	2		NM_175692	Snhg11	3										NM_008449	Kif5c	2										NM_018824	Slc23a2	2														NM_172573	Engase
				NM_177583	Aph1b	2		NM_020493	Srf	3										NM_029742	Klhdc10	2										NM_001110240, NM_172426	Slc24a2	2		NM_001190314, NM_147126	Mfrp	2										NM_172117	Entpd6
				NM_138310	Apobr	2		NM_001081011	Srgap2	3										NM_172925	Klhl31	2																										NM_001128606, NM_001128607, NM_183428	Epb4.1
				NM_016689	Aqp3	2		NM_009181	St8sia2	3										NM_008467	Kpna4	2										NM_145832, NM_211358	Slc35c1	2		NM_001033488	Mfsd2b	2
				NM_153800	Arhgap22	2		NM_001038635, NM_183262	Stk35	3										NM_029999	Lbh	2														NM_173870	Mgat4a	2
				NM_177566	Arhgef15	2														NM_027448	Lca5	2										NM_013901	Slc39a1	2		NM_021565	Midn	2										NM_013513	Epb4.2
				NM_001034858	Armc2	2		NM_028126	Strada	3										NM_145554	Ldlrap1	2										NM_172890	Slc6a11	2		NM_001122667, NM_153588	Mkl2	2										NM_001081221	Ercc6
				NM_177231, NM_178220	Arrb1	2		NM_016801	Stx1a	3										NM_172589	Lhfpl2	2										NM_198214	Snph	2														NM_001166206	Erv3
								NM_011505	Stxbp4	3										NM_001039537, NM_008501	Lif	2										NM_011366	Sorbs3	2		NM_021462	Mknk2	2										NM_177077	Exoc6b
				NM_018830	Asah2	2		NM_028162	Tbc1d5	3																						NM_011898	Spry4	2		NM_139311	Mllt6	2										NM_010166, NM_210071, NM_211357	Eya3
				NM_138679	Ash1l	2		NM_029745	Tbc1d9b	3										NM_172397	Limd2	2										NM_172592	Srek1	2		NM_019988	Mlst8	2
				NM_178662	Atcay	2		NM_017376, NM_153484	Tef	3										NM_010717	Limk1	2										NM_026499	Srsf6	2		NM_133917	Mlxip	2
				NM_174874	Atg4b	2														NM_001029878	Lonrf2	2										NM_009181	St8sia2	2		NM_010813	Mnt	2										NM_001030306	Fam193a
				NM_011924	Avpr1b	2		NM_001083118	Terf2	3										NM_181039	Lphn1	2										NM_001113563, NM_011489	Stat5b	2		NM_001039364, NM_008614	Mobp	2										NM_001025382	Fam196b
				NM_172691	B230312A22Rik	2		NM_011578	Tgfbr3	3										NM_001081255	Lrch3	2																										NM_026455	Fam32a
				NM_020025	B3galt2	2		NM_001040426, NM_172444	Thsd4	3										NM_001025067	Lrig2	2										NM_080451	Synpo2	2		NM_016695	Mpp2	2										NM_029007	Fam84a
				NM_177083	B430306N03Rik	2														NM_177449	Lrrc29	2										NM_009305	Syp	2		NM_178051	Mterfd2	2										NM_178797	Far2
				NM_013800	Barx2	2		NM_011594	Timp2	3										NM_028185	Lsm11	2										NM_025575	Sys1	2		NM_177594	Mtmr9	2										NM_001033312	Fbxl18
				NM_001077237, NM_145511	BC003331	2		NM_009387	Tk1	3										NM_023138	Map2k2	2										NM_021889	Syt9	2		NM_177239	Mysm1	2										NM_176959	Fbxl7
								NM_001081242	Tln2	3										NM_016896	Map3k14	2										NM_177089, NM_199323	Tacc1	2		NM_030563	N4bp1	2										NM_172518	Fbxo42
				NM_009738	Bche	2		NM_177412	Tmcc1	3										NM_001163447, NM_001163448, NM_001163449, NM_001163450, NM_001163451, NM_001163453, NM_013931	Mapk8ip3	2														NM_001037098, NM_026495	Nacc2	2										NM_010197	Fgf1
				NM_001079883, NM_021399	Bcl11b	2		NM_177672	Tmem201	3																						NM_011527	Tal1	2														NM_008019	Fkbp1a
								NM_001159602, NM_025376	Tmem8c	3																						NM_198647	Tbc1d22b	2		NM_008669	Naga	2										NM_199068	Foxk1
				NM_016787	Bnip2	2																										NM_009323	Tbx15	2		NM_029090	Nat15	2										NM_025799	Fuca2
				NM_028227	Brap	2		NM_144812, NM_177124	Tnrc6b	3																						NM_053085	Tcf23	2		NM_144892	Ncoa5	2										NM_008055	Fzd4
				NM_001081038	Btbd16	2																										NM_001040400	Tet2	2		NM_031186	Ndst3	2										NM_008062	G6pdx
				NM_001037758, NM_009771	Btrc	2		NM_172564	Tns4	3																						NM_001033475	Tmed8	2		NM_018823, NM_133957	Nfat5	2										NM_021356	Gab1
								NM_001039466	Trim46	3										NM_133350	Mapre3	2										NM_001013749	Tmem151b	2														NM_001038701, NM_008071	Gabrb3
				NM_001033189	C77080	2		NM_201373	Trim56	3										NM_183195	Marveld1	2										NM_198967	Tmtc1	2		NM_028995	Nipal3	2
				NM_013877	Cabp5	2		NM_001170912, NM_001170913, NM_181853	Trim66	3										NM_010772	Maz	2										NM_001110013	Tmtc3	2		NM_025937	Nkap	2										NM_015737	Galnt4
				NM_053199	Cadm3	2														NM_008575	Mdm4	2										NM_009403	Tnfsf8	2		NM_001081280	Nlrc3	2										NM_030719	Gatsl2
				NM_018782	Calcrl	2														NM_001081279	Mfhas1	2										NM_144812, NM_177124	Tnrc6b	2		NM_001081389	Nlrp6	2										NM_027045, NM_028407	Gcap14
				NM_145621	Camkv	2		NM_001164578, NM_175146, NR_028392	Tsr2	3										NM_133201	Mfn2	2														NM_001171007, NM_172729	Nod1	2
				NM_001081360	Camsap1l1	2														NM_178620	Mfsd11	2										NM_009424	Traf6	2														NM_001159297, NM_008099	Gcet2
				NM_001025617, NM_001025618, NM_029502	Cant1	2														NM_029657	Mgrn1	2										NM_172406	Trak2	2		NM_001109985	Nos1ap	2
								NM_138589	Ubfd1	3										NM_021461	Mknk1	2										NM_001081055	Trappc10	2		NM_032002	Nrg4	2										NM_029722	Gje1
								NM_011671	Ucp2	3										NM_001081049	Mll1	2										NM_001170912, NM_001170913, NM_181853	Trim66	2		NM_134122	Nrm	2										NM_001081125	Gli2
				NM_138660	Casc3	2		NM_133952	Unc45a	3										NM_019988	Mlst8	2														NM_001077403, NM_001077404, NM_001077405, NM_010939	Nrp2	2										NM_175681	Glp2r
				NM_009806	Cask	2		NM_153131	Unc5a	3										NM_011846	Mmp17	2																										NM_025294	Gm16515
				NM_019820	Cbln3	2		NM_172569	Unk	3										NM_001048143, NM_173015	Mon1b	2										NM_001025246	Trp53i11	2														NM_010299	Gm2a
				NM_007623	Cbx2	2		NM_009497	Vamp2	3																						NM_025978	Ttc14	2														NM_001037914	Gm6320
				NM_028763	Cbx6	2		NM_019806	Vapb	3										NM_012027, NM_201245	Mprip	2										NM_028918	Ttc25	2		NM_176940	Nwd1	2										NM_015828	Gne
				NM_144811	Cbx7	2		NM_009504	Vdr	3																						NM_021885	Tub	2		NM_025661	Ormdl3	2										NM_001038637, NM_010315	Gng2
				NM_001168658	Ccdc127	2		NM_011703	Vipr1	3										NM_025578	Mrps25	2										NM_011657	Tulp3	2		NM_011861	Pacsin1	2
				NM_145944	Ccdc25	2		NM_001166474, NM_178926	Vmac	3										NM_010826, NM_194464	Mrvi1	2										NM_001103181, NM_054040	Tulp4	2		NM_011059	Padi1	2										NM_001168600, NM_198110	Gnl3l
				NM_020279	Ccl28	2																														NM_008812	Padi2	2
				NM_010740	Cd93	2		NM_007701	Vsx2	3										NM_177376	Myo3b	2										NM_145367	Txndc5	2		NM_177326	Pak2	2										NM_016810	Gosr1
				NM_177647	Cdnf	2		NM_147776	Vwa1	3										NM_001077695, NM_008678	Ncoa2	2										NM_016786	Ube2k	2		NM_001083887, NM_172272	Pars2	2										NM_001038703, NM_030258	Gpr146
				NM_001004177, NM_017392	Celsr2	2		NM_001163633, NM_001163634, NM_009528	Wnt7b	3																						NM_177185	Ubn2	2
																				NM_144892	Ncoa5	2										NM_026435	Ufm1	2		NM_008792	Pcsk2	2										NM_178406	Gpr153
				NM_080437	Celsr3	2														NM_019681	Ncs1	2										NM_001004143	Usp22	2		NM_177546, NM_211138	Pcyt1b	2										NM_001146005, NM_176912	Gpr77
				NM_172260	Cep68	2		NM_001085507	Zbtb34	3										NM_001082476	Ndor1	2										NM_001033202	Usp30	2
				NM_146019	Chd3	2		NM_145356	Zbtb7c	3										NM_001163480, NM_021360	Neurl1a	2										NM_145514	Wdr26	2		NM_146086	Pde6a	2										NM_010343	Gpx5
				NM_001136240, NM_172264, NM_175343	Chdh	2		NM_172467	Zc3hav1l	3																						NM_023045	Xpo7	2		NM_020271	Pdxp	2										NM_011825	Grem2
								NM_026917	Zdhhc3	3										NM_001136073, NM_010899	Nfatc2	2										NM_001005341	Ypel2	2		NM_011063	Pea15a	2										NM_001113325, NM_008165	Gria1
								NM_172151	Zdhhc8	3																						NM_029348	Zbtb4	2		NR_030731	Phf21b	2
				NM_138585	Cherp	2		NM_178694	Zer1	3										NM_001081981, NM_001081982, NM_010906	Nfix	2										NM_198631	Zc3h4	2		NM_025662, NM_178016	Pigk	2										NM_001113180, NM_019691	Gria4
				NM_001112697, NM_007698	Chrm1	2		NM_012017	Zfp346	3																						NM_172467	Zc3hav1l	2
								NM_177790	Zfp385c	3																						NM_011743	Zfp106	2		NM_145823	Pitpnc1	2										NM_001111268, NM_010349	Grik2
				NM_015730	Chrna4	2		NM_172536	Zfp609	3										NM_025998	Nkain1	2										NM_139141	Zfp192	2		NM_001099779, NM_013631	Pklr	2
				NM_027454, NM_173212	Chrnb3	2		NM_172863	Zfp697	3										NM_139236	Nol6	2										NM_001001186	Zfp456	2														NM_001038018, NM_001112711	Grk6
								NM_173429	Zfp775	3										NM_139051	Nr5a1	2										NM_011762	Zfp59	2		NM_001029838, NM_148950	Pknox2	2
				NM_029935	Chst15	2		NM_001099328	Zfp831	3										NM_008745	Ntrk2	2										NM_177226	Zfp629	2														NM_026672	Gstm7
				NM_025902	Cisd2	2		NM_001114098	1110012J17Rik	2										NM_178751	Orai2	2										NM_173429	Zfp775	2		NM_012045	Pla2g2f	2										NM_001166033, NM_172977	Gtf3c4
				NM_001081276	Clasp1	2		NM_178065	1110018G07Rik	2										NM_025661	Ormdl3	2										NM_207245	Zfp870	2		NM_177845	Pla2g4e	2
				NM_013885	Clic4	2		NM_026782	1110021J02Rik	2										NM_001025613, NM_001025614	Otud7b	2										NM_001164531, NM_177319	Zfyve27	2		NM_008872	Plat	2										NM_145462	Haus4
				NM_009191	Clpb	2		NM_025419	1110059G10Rik	2																										NM_001141927, NM_023129	Pln	2										NM_001172117, NM_010407	Hck
				NM_153508	Clstn3	2		NM_025912	2010011I20Rik	2										NM_011027	P2rx7	2										NM_009577	Zik1	2
				NM_030131	Cnih4	2		NM_023220	2010106G01Rik	2										NM_011861	Pacsin1	2										NM_175446	Zmat1	2		NM_026376	Plxnd1	2										NM_001177364	Heatr7b1
				NM_146105	Cnst	2		NM_027250	2010305A19Rik	2										NM_001159509, NM_001159510, NM_011862	Pacsin2	2										NM_173002	Zxdc	2		NM_029763	Polr3f	2										NM_010657	Hivep3
				NM_001033318	Cog7	2		NM_027980	2310003H01Rik	2																										NM_001163555, NM_001163556, NM_011138	Pou2f2	2										NM_010450	Hoxa11
				NM_153393	Col23a1	2		NM_175107	2310022A10Rik	2																																						NM_008274	Hoxd12
				NM_001037865	Col28a1	2		NM_001159583, NM_027993	2310028H24Rik	2										NM_011059	Padi1	2																										NM_008314	Htr5a
				NM_198300	Cpeb3	2														NM_053182	Pag1	2														NM_176833	Ppm1f	2										NM_183148	Iffo2
				NM_175342	Cphx	2		NM_001081381	2610002I17Rik	2										NM_146169	Paip2b	2														NM_009358	Ppp2r5d	2										NM_010518	Igfbp5
				NM_009946	Cplx2	2		NM_030172	2610021K21Rik	2										NM_023824	Paqr4	2														NM_134095	Pppde2	2										NM_011771	Ikzf3
				NM_153166	Cpne5	2		NM_001135611, NM_199145	3110062M04Rik	2										NM_133167	Parvb	2														NM_001177995, NM_027504	Prdm16	2										NM_134437	Il17rd
				NM_170684	Cpne7	2														NM_017378	Pcdh12	2																										NM_010560	Il6st
				NM_016856	Cpsf2	2		NM_030189	4930555I21Rik	2										NM_001105245, NM_001105246	Pcdh19	2														NM_144944	Prokr2	2										NM_146100	Ina
				NM_001163566	Crb2	2		NM_178682	4933426M11Rik	2																										NM_027297	Prpf4	2										NM_033134	Inpp5e
				NM_170597	Creg2	2		NM_001033273	5031439G07Rik	2										NM_008792	Pcsk2	2														NM_008938	Prph2	2										NM_010576	Itga4
				NM_009971	Csf3	2		NM_001081227	6330403A02Rik	2										NM_025823	Pcyox1	2														NM_173432	Pskh1	2										NM_001113514, NM_133721	Itga9
				NM_013767	Csnk1e	2		NM_198006	6330578E17Rik	2										NM_172665	Pdk1	2														NM_020576	Psors1c2	2
				NM_007788	Csnk2a1	2		NM_001001986, NM_001134300	8430427H17Rik	2										NM_144896	Pet112l	2														NM_008967	Ptgir	2										NM_001110276	Itsn1
				NM_001163332, NM_001163333, NM_030249	Cttnbp2nl	2														NM_018774	Phc2	2														NM_198163	Rab35	2										NM_177357	Kalrn
								NM_001009819	A3galt2	2										NM_001165954, NM_001165955, NM_153421	Phc3	2														NM_031874	Rab3d	2										NM_019697	Kcnd2
								NM_001001982	A430105I19Rik	2																										NM_024456	Rab5c	2										NM_001033525	Kcnk6
				NM_133769	Cyfip2	2		NM_029870	A930001N09Rik	2																										NM_009010	Rad23a	2										NM_031169	Kcnmb1
				NM_026412	D2Ertd750e	2		NR_028376	A930004D18Rik	2										NM_025662, NM_178016	Pigk	2														NM_053269	Rad51c	2										NM_026214	Kctd4
				NM_178752	D330012F22Rik	2		NM_007377	Aatk	2																										NM_001080925	Rapgefl1	2										NM_001039472	Kif21b
				NM_001033347	D430041D05Rik	2		NM_007435	Abcd1	2										NM_001024927, NM_001081641	Pitpnm3	2														NM_009027	Rasgrf2	2										NM_001097621	Kif26a
				NM_001025608, NM_174996	D4Ertd22e	2		NM_009595	Abl2	2																										NM_019547	Rbm38	2										NM_001039000	Kif5a
								NM_153807	Acsf2	2										NM_019645	Pkp1	2														NM_001039080, NM_019711	Rbms2	2										NM_008451	Klc2
				NM_173420	D930020E02Rik	2		NM_134156	Actn1	2										NM_175556	Plch2	2																										NM_013692	Klf10
				NM_175539	Dcaf12l2	2		NM_021895	Actn4	2										NM_013723	Podxl	2														NM_153793	Rell2	2										NM_008453	Klf3
				NM_153555	Dcaf8	2		NM_001110778, NM_009613	Adam11	2										NM_178627	Poldip3	2														NM_001163512, NM_173402	Rgs12	2										NM_008379	Kpnb1
				NM_001013741	Ddn	2														NM_153415	Pomt2	2																										NM_013571	Ksr1
				NM_024207	Derl1	2		NM_144899	Adamtsl4	2										NM_010127	Pou6f1	2														NM_001122685, NM_029777	Rhbdd1	2										NM_133892	Lao1
				NM_010043	Des	2		NR_004429, NR_021486	Adarb1	2										NM_012024	Ppp2r5e	2																										NM_028451	Larp1
				NM_027903	Dhdh	2														NM_008914	Ppp3cb	2														NM_027258	Rnf157	2										NM_178886	Ldlrad3
				NM_170593	Disp2	2		NM_133770	Adck4	2										NM_144789	Prdm15	2														NM_145355	Rnf185	2										NM_001083126, NM_008500	Lhx6
				NM_011807	Dlg2	2		NM_009636	Aebp1	2										NM_016703	Preb	2														NM_178607	Rnf24	2
				NM_001033366	Dpcr1	2		NM_053014	Agpat3	2										NM_031869	Prkab1	2														NM_011286	Rph3a	2										NM_010722	Lmnb2
				NM_172920	Dpy19l1	2		NM_198860	AI646023	2										NM_025774	Prkrip1	2														NM_027434	Rprd1b	2										NM_057173	Lmo1
				NM_172516	Dstyk	2		NM_001033139	AI846148	2										NM_177611	Psd4	2														NM_001177869	Rreb1	2										NM_053106	Lmod1
				NM_007886	Dtnb	2		NM_145144	Aif1l	2										NM_001083342	Ptchd2	2														NM_010925	Rrp1	2										NM_001145952, NM_001145954, NM_178665	Lpp
				NM_172442	Dtx4	2		NM_021515	Ak1	2										NM_011197	Ptgfrn	2														NM_028773	Sash3	2
				NM_178791	E130203B14Rik	2		NM_001035532, NM_001035533, NM_009649	Akap2	2										NM_001164745, NM_008974	Ptp4a2	2														NM_020270	Scamp5	2
				NM_001013784	E130309D14Rik	2																														NM_027301	Sdr9c7	2										NM_001081255	Lrch3
				NM_148952	E2f4	2														NM_029781	Rab36	2														NM_001166506, NM_001166507	Sec14l1	2										NM_199302	Lrsam1
				NM_178748	Egflam	2		NM_172532	Aldh5a1	2										NM_009019	Rag1	2																										NM_207237	Man1c1
				NM_011163	Eif2ak2	2		NM_001146059, NM_001146060, NM_146228	Als2cl	2										NM_009067	Ralbp1	2														NM_001113481	Sema4f	2										NM_001081292	Map3k10
				NM_153177	Eif2c4	2														NM_023146	Ranbp17	2														NM_011976	Sema4g	2										NM_177345	Mapkap1
				NM_053255	Elac1	2														NM_001015046	Rap1gap2	2														NM_026175	Sf3a1	2										NM_145955	Mcmbp
				NM_001163102	Eme2	2		NM_001081395	Amotl1	2										NM_001174155, NM_145149	Rasgrp4	2														NM_177386	Sfmbt2	2										NM_001166249, NM_001166251, NM_011844	Mgll
				NM_009848	Entpd1	2		NM_001025572	Ankrd12	2																										NM_001146299, NM_172966	Sh3rf2	2
				NM_001159500, NM_011934	Esrrb	2		NM_001164441, NM_027496	Ankrd33b	2										NM_175445	Rassf2	2
																				NM_028762	Rbm19	2														NM_172441	Shroom2	2										NM_029657	Mgrn1
				NM_007961	Etv6	2		NM_172790	Ankrd52	2										NM_019547	Rbm38	2														NM_011382	Six4	2										NM_177461	Micall1
				NM_018788	Extl3	2		NM_001024136	Anks6	2										NM_146002	Rhbdd2	2														NM_172152	Slc24a4	2										NM_175403	Mlec
				NM_172647	F11r	2		NM_198613	Ap2s1	2										NM_001164504	Rnf165	2														NM_028711	Slc25a27	2										NM_053015	Mlph
				NM_198605	F630043A04Rik	2		NM_146104	Aph1a	2										NM_013923	Rnf19a	2														NM_130451	Slc2a10	2										NM_008209	Mr1
				NM_001113327, NM_029528	Fam131b	2		NM_020260	Arhgap31	2										NM_001038993, NM_175201	Rnf38	2														NM_011401	Slc2a3	2										NM_025301	Mrpl17
								NM_001081116	Arhgef17	2																										NM_001033286	Slc30a10	2										NM_025430	Mrpl35
				NM_153574	Fam13a	2		NM_133962	Arhgef18	2										NM_028898	Rptor	2														NM_011773	Slc30a3	2										NM_010826, NM_194464	Mrvi1
				NM_177628	Fam167a	2		NM_183019	Arhgef4	2										NM_028009	Rpusd1	2														NM_001083317, NM_026404	Slc35a4	2
				NM_183224	Fam19a3	2		NM_007880	Arid3a	2										NM_001013381	Rsad1	2																										NR_003520	Mx1
				NM_175392	Fam73b	2		NM_177778	Armc7	2										NM_001037221, NM_001163433, NM_028966	Samd4	2														NM_153139	Slc36a1	2										NM_026280	Mxra7
				NM_001081437, NM_007992	Fbln2	2		NM_001142655, NM_021548	Arpp19	2																										NM_173865	Slc41a1	2										NM_001081322	Myo5c
																																				NM_022025	Slc5a7	2										NM_030563	N4bp1
				NM_028149	Fbxl20	2		NM_177231, NM_178220	Arrb1	2										NM_175021	Samd4b	2														NM_001040692, NM_001136087, NM_001168643, NM_001168644, NM_001168646	Slc6a18	2										NM_173437	Nav1
				NM_175127	Fbxo28	2														NM_172938	Scml4	2																										NM_010890	Nedd4
				NM_010197	Fgf1	2		NM_009712	Arsb	2										NM_001077499, NM_011323	Scn8a	2																										NM_001159631, NM_021606	Nek6
				NM_013518	Fgf9	2		NM_080847	Asb15	2
				NM_010208	Fgr	2		NM_178662	Atcay	2										NM_011520	Sdc3	2																										NM_010895	Neurod2
				NM_001043322, NM_010230	Fmn1	2		NM_029846	Atg16l1	2										NM_001166506, NM_001166507	Sec14l1	2														NM_009320	Slc6a6	2										NM_001113209, NM_001113210, NM_008687	Nfib
								NM_029654	Atg2b	2																										NM_016972	Slc7a8	2
				NM_001161763, NM_001161765, NM_010232	Fmo5	2		NM_174874	Atg4b	2										NM_177608	Secisbp2l	2														NM_023055, NM_023449	Slc9a3r2	2
								NM_028835	Atg7	2										NM_001039089, NM_011344	Sel1l	2																										NM_023526	Nkiras1
								NM_001003917	Atg9a	2																										NM_033314	Slco2a1	2										NM_153079	Nmur2
				NM_001114665, NM_153118	Fnbp1l	2		NM_178405	Atp1a2	2										NM_013660	Sema4d	2														NM_001164041, NM_001164042, NM_008541	Smad5	2										NM_178605	Nop16
								NM_144921	Atp1a3	2										NM_019982	Sez6l	2																										NM_008739	Nsd1
				NM_172699	Foxj3	2		NM_001163336, NM_001163337, NM_016745	Atp2a3	2										NM_178639	Sfxn5	2																										NM_008745	Ntrk2
				NM_145148	Frmd4b	2														NM_028943	Sgms2	2														NM_178719	Smcr7l	2										NM_001093757, NM_177767	Ogfod1
				NM_172673	Frmd5	2														NM_172718, NR_027934	Sgsm1	2														NM_001031814	Smg1	2
				NM_011936	Fto	2		NM_016920	Atp6v0a1	2																										NM_198214	Snph	2										NM_016968	Olig1
				NM_008051	Fut1	2		NM_011924	Avpr1b	2										NM_001034874	Shisa6	2														NM_029721	Snx27	2										NM_178751	Orai2
				NM_021457	Fzd1	2		NM_001024602	AW555464	2										NM_001081028	Sipa1l3	2														NM_007707	Socs3	2										NM_198424	Orai3
				NM_175284	Fzd10	2		NM_001164791	B230120H23Rik	2										NM_133648, NM_133649	Slc12a6	2														NM_001033272	Spata13	2										NM_011027	P2rx7
				NM_008057	Fzd7	2		NM_145222	B3gnt7	2																										NM_145134	Spsb4	2										NM_011030	P4ha1
				NM_134189	Galnt10	2		NM_178664	B3gntl1	2										NM_018824	Slc23a2	2														NM_018873	Srcin1	2										NM_011861	Pacsin1
				NM_173030	Galnt13	2		NM_177083	B430306N03Rik	2										NM_023596	Slc29a3	2														NM_001081011	Srgap2	2										NM_153501	Pank2
				NM_001159297, NM_008099	Gcet2	2		NM_022305	B4galt1	2										NM_177766	Slc35e1	2														NM_009177	St3gal1	2										NM_001169131, NM_198600	Papd7
								NM_001145947, NM_011792	Bace1	2										NM_153139	Slc36a1	2														NM_001035228, NM_011375	St3gal5	2
				NM_010277	Gfap	2														NM_001145960, NM_020258	Slc37a2	2																										NM_001081050	Pard3b
				NM_001039586, NM_174846	Glyctk	2		NM_001045523	Bahd1	2																										NM_011374	St8sia1	2										NM_172134	Pdxk
								NM_001033308	BC013712	2										NM_172653	Slc39a10	2														NM_001039878, NM_133789	Strn4	2										NM_028730	Pex26
				NM_001033767	Gm4951	2		NM_144935	BC018242	2										NM_026721	Slc39a13	2																										NM_001177752, NM_001177753, NM_001177754, NM_001177755, NM_001177756, NM_001177757, NM_001177758, NM_133232	Pfkfb3
				NM_001037914	Gm6320	2		NM_009743	Bcl2l1	2										NM_001040692, NM_001136087, NM_001168643, NM_001168644, NM_001168646	Slc6a18	2														NM_011507	Suclg2	2
				NM_010303	Gna13	2		NM_009745	Bcl7b	2																										NM_011518	Sykb	2
				NM_010304	Gna15	2		NM_001141924	Bean1	2																										NM_009313	Tacr1	2
				NM_001081682, NM_023120	Gnb1l	2		NM_001163175	Begain	2																										NM_146252	Tbc1d13	2
								NM_080641	Bhlhe23	2																										NM_172443	Tbc1d16	2
				NM_015828	Gne	2		NM_001039179, NM_001039180, NM_029791	Bicd2	2										NM_007513	Slc7a1	2														NM_198100	Tbkbp1	2
				NM_029868	Gpbp1l1	2														NM_144852	Slc7a4	2														NM_023755	Tcfcp2l1	2
				NM_206973	Gpr152	2														NM_011404	Slc7a5	2														NM_011579	Tgtp1	2										NM_145583	Pgap2
				NM_175470	Gpr61	2		NM_138313	Bmf	2										NM_178798	Slc7a6	2														NM_001145164	Tgtp2	2										NM_171824	Pgbd5
				NM_008171	Grin2b	2		NM_001081315	Brpf3	2										NM_019483	Smad9	2														NM_031379	Tktl1	2										NM_199299	Phf15
				NM_001031667	Gsk3a	2		NM_011795	C1ql1	2										NM_025695	Smc6	2														NM_175145	Tmem127	2										NM_001024145	Pla2g4f
				NM_080446	Helb	2		NM_178643	C230052I12Rik	2										NM_001031814	Smg1	2														NM_001013749	Tmem151b	2										NM_019788	Pldn
				NM_010432	Hipk1	2		NM_175454	C630004H02Rik	2										NM_175692	Snhg11	2														NM_025335	Tmem167	2										NM_181073	Plekhh1
				NM_139145	Hlcs	2		NM_001033189	C77080	2										NM_009223	Snn	2														NM_030018	Tmem50b	2										NM_008884, NM_178087	Pml
				NM_001177705, NM_183174	Homez	2		NM_009782	Cacna1e	2										NM_001163389, NM_028965	Snx11	2														NM_144812, NM_177124	Tnrc6b	2
								NM_007591	Calr	2																																						NM_148932	Pom121
				NM_010449	Hoxa1	2		NM_177343	Camk1d	2										NM_029721	Snx27	2														NM_172564	Tns4	2										NM_011145	Ppard
				NM_010450	Hoxa11	2		NM_001174053, NM_001174054, NM_007595	Camk2b	2										NM_138657	Socs7	2														NM_020507	Tob2	2										NM_175523	Ppm1k
				NM_008308	Htr1a	2														NM_028937	Sohlh2	2														NM_001136259, NM_011622	Tom1	2										NM_025800	Ppp1r2
				NM_015755	Hunk	2														NM_030889	Sorcs2	2																										NM_080464	Ppp1r3a
				NM_001163780, NM_019987	Ick	2		NM_007602	Capn5	2										NM_024449	Sost	2														NM_001039092, NM_153080	Tom1l2	2										NM_008917	Ppt1
								NM_015733	Casp9	2										NM_183147	Sprn	2																										NM_016703	Preb
				NM_133788	Icmt	2		NM_144822	Cbara1	2										NM_145134	Spsb4	2														NM_009416	Tpm2	2										NM_008856	Prkch
				NM_177197	Idi2	2		NM_019626	Cbln1	2										NM_010656	Sspn	2														NM_031254	Trem2	2										NM_029880	Ptgr2
				NM_183148	Iffo2	2		NM_019820	Cbln3	2										NM_026155	Ssr3	2														NM_009099	Trim30a	2										NM_011212	Ptpre
				NM_010513	Igf1r	2		NM_007623	Cbx2	2										NM_009177	St3gal1	2														NM_022887	Tsc1	2										NM_181395	Pxdn
				NM_010517	Igfbp4	2		NM_207202	Ccdc120	2										NM_009181	St8sia2	2														NM_026743	Tspan11	2										NM_024456	Rab5c
				NM_011772	Ikzf4	2		NM_144819	Ccdc92	2										NM_001113563, NM_011489	Stat5b	2														NM_175414	Tspan9	2										NM_011235	Rad51l3
				NM_008359	Il17ra	2		NM_001081635, NM_001081636, NM_007632	Ccnd3	2																										NM_054093	Ube3b	2										NM_178702	Radil
				NM_001008700	Il4ra	2														NM_026343	Stx17	2														NM_177185	Ubn2	2										NM_001037764, NM_009021	Rai1
				NM_001170800	Ipcef1	2														NM_018768	Stx8	2														NM_176847	Ush1g	2
				NM_013674	Irf4	2		NM_007648	Cd3e	2										NM_011512	Surf4	2														NM_181403	Vps37c	2										NM_177658	Ralgapb
				NM_153134	Irgq	2		NM_001163029, NM_001163030, NM_001163031, NM_011925	Cd97	2										NM_001109753, NM_153579	Sv2b	2														NM_181819	Wfikkn2	2										NM_001039086, NM_001039087, NM_054050	Rapgef1
				NM_001082960, NM_008401	Itgam	2																														NM_153138	Wipf1	2
																				NM_009304	Syngr2	2														NM_197940	Wipf2	2
				NM_001048177, NM_008413	Jak2	2														NM_001045515	Synj1	2														NM_009520	Wnt2b	2										NM_178045	Rassf4
								NM_001033285	Cdc42bpa	2										NM_025575	Sys1	2														NM_009527	Wnt7a	2										NM_022980	Rcan3
				NM_021878	Jarid2	2		NM_001163346, NM_020006	Cdc42ep4	2										NM_018804	Syt11	2														NM_001163633, NM_001163634, NM_009528	Wnt7b	2										NM_175389	Rg9mtd2
				NM_010598	Kcnab2	2														NM_181529	Syt15	2																										NM_009061	Rgs2
				NM_001111331, NM_019789	Kcnip3	2		NM_001037809	Cdh3	2										NM_001164709, NM_028769	Syvn1	2																										NM_026380	Rgs8
								NM_011049	Cdk16	2																										NM_011719	Wnt9b	2										NM_001081105	Rhoh
				NM_008427	Kcnj4	2		NM_008795	Cdk18	2										NM_025609	Tab1	2														NM_011724	Xirp1	2										NM_145495	Rin1
				NM_010605	Kcnj5	2		NM_009871	Cdk5r1	2										NM_011527	Tal1	2														NM_023045	Xpo7	2										NM_001161365, NM_177620	Rin3
				NM_001039039	Kctd21	2		NM_009873	Cdk6	2										NM_172443	Tbc1d16	2														NM_009535	Yes1	2
				NM_172509	Kctd7	2		NM_138651	Cds2	2										NM_145476	Tbc1d22a	2														NM_009565	Zbtb7b	2										NM_001109902, NM_172998	Rnft2
				NM_153103	Kif1c	2		NM_011927	Ceacam9	2										NM_001040426, NM_172444	Thsd4	2														NM_001081217	Zfp174	2
				NM_001039472	Kif21b	2		NM_080437	Celsr3	2																										NM_001081144, NM_001177902	Zfp518b	2										NM_001039521	Rrn3
				NM_011803	Klf6	2		NM_007689	Chad	2										NM_153083	Thtpa	2																										NM_001163734, NM_028244	Rrp1b
				NM_029742	Klhdc10	2		NM_001142681, NM_026522	Chid1	2										NM_021901	Tlx1	2														NM_001081750	Zfp664	2
				NM_029436	Klhl24	2														NM_133847	Tm9sf4	2														NM_178267	Zfp827	2										NM_029101	Rrp7a
				NM_001122830, NM_178771	Klhl26	2		NM_007575	Ciita	2										NM_172282	Tmco3	2														NM_177899	Zfp866	2										NM_001013381	Rsad1
								NM_001085535	Cldn27	2										NM_019704	Tmem115	2														NM_183208	Zmiz1	2										NM_010333	S1pr2
				NM_008640	Laptm4a	2		NM_013885	Clic4	2										NM_133739	Tmem123	2														NM_001164597	Znf512b	2										NM_016882	Sart1
				NM_010688	Lasp1	2		NM_001039162, NM_009990	Clip2	2										NM_177592	Tmem164	2																										NM_145587	Sbk1
				NM_144556	Lgi4	2														NM_001170401, NM_178745	Tmem229b	2																										NM_178778	Scai
				NM_001025565, NM_010714	Lhx9	2		NM_153508	Clstn3	2																																						NM_024450	Scd3
								NM_026036	Cmtm6	2										NM_001033334	Tmem90a	2																										NM_133704	Sec22a
				NM_001039537, NM_008501	Lif	2		NM_009920	Cnih2	2										NM_011610	Tnfrsf1b	2																										NM_011348	Sema3e
								NM_033570	Cnnm4	2										NM_175091	Tnks	2																										NM_011350	Sema4f
				NM_145833	Lin28a	2		NM_015734	Col5a1	2										NM_144925	Tnrc6a	2																										NM_001177323, NM_019942	Sept6
				NM_207222	Lmo3	2		NM_016919	Col5a3	2										NM_020507	Tob2	2
				NM_001164885, NM_022882	Lpin2	2		NM_175095	Commd2	2										NM_001039092, NM_153080	Tom1l2	2																										NM_144907	Sesn2
								NM_007754	Cpd	2																																						NM_019982	Sez6l
				NM_023624	Lrat	2		NM_027769	Cpne3	2										NM_172843	Tor1aip2	2																										NM_028943	Sgms2
				NM_172668	Lrp4	2		NM_007758	Cr2	2										NM_026388	Tprgl	2																										NM_013612	Slc11a1
				NM_001146048, NM_172528	Lrrc1	2		NM_011957	Creb3l1	2										NM_001048206, NM_011632	Traf3	2																										NM_001029842, NM_134038	Slc16a6
								NM_007762	Crhr1	2
				NM_177139	Lypd6	2		NM_145473	Csdc2	2										NM_028718	Traf3ip1	2																										NM_018824	Slc23a2
				NM_027990	Lypd6b	2		NM_007788	Csnk2a1	2										NM_194343	Trim45	2																										NM_001145876, NM_001145877, NM_178696, NR_027357	Slc25a44
				NM_175215	Lysmd4	2		NM_153088	Ctdsp1	2										NM_001039466	Trim46	2
				NM_172295	Mab21l3	2		NM_007798	Ctsb	2										NM_001170912, NM_001170913, NM_181853	Trim66	2
				NM_172833	Malt1	2		NM_026186	Cwc25	2
				NM_001164172, NM_011944	Map2k7	2		NM_001081077	Cwf19l1	2																																						NM_011989	Slc27a4
								NM_009987	Cx3cr1	2										NM_001170907, NM_019797	Trip4	2																										NM_011401	Slc2a3
				NM_001168508, NM_001168513, NM_001168514, NM_011951	Mapk14	2		NM_001012477	Cxcl12	2																																						NM_009508	Slc32a1
								NM_024170	Cxx1a	2										NM_023815	Trp53rk	2																										NM_177766	Slc35e1
								NM_025558	Cyb5b	2										NM_022887	Tsc1	2																										NM_173388	Slc43a2
								NM_001177713, NM_175475	Cyp26b1	2										NM_016909	Tsnax	2																										NM_145394	Slc44a3
				NM_011941	Mapkbp1	2														NM_026743	Tspan11	2																										NM_008135	Slc6a9
				NM_010772	Maz	2		NM_010010	Cyp46a1	2										NM_197996	Tspan15	2																										NM_080440	Slc8a3
				NM_020007	Mbnl1	2		NM_177406	Cyp4a12a	2										NM_030203	Tspyl4	2																										NM_016981	Slc9a1
				NM_134163	Mbnl3	2		NM_172306	Cyp4a12b	2										NM_027238	Ttc39b	2																										NM_033314	Slco2a1
				NM_001025245	Mbp	2		NM_138598	D11Wsu99e	2										NM_027192	Ttl	2																										NM_001167743, NM_181545	Slfn8
				NM_172307	Mbtps2	2		NM_001033347	D430041D05Rik	2										NM_011657	Tulp3	2
				NM_001081160	Mdga1	2		NM_194061	D630045J12Rik	2										NM_177709	Tusc5	2																										NM_029420	Slx1b
				NM_001081979, NM_010788	Mecp2	2		NM_026102, NM_172464	Daam1	2										NM_023053	Twsg1	2																										NM_019483	Smad9
																				NM_138302	Tymp	2																										NM_178246	Smg5
				NM_001029890	Mex3a	2		NM_001001602, NM_001114124	Dab2ip	2										NM_019392	Tyro3	2																										NM_177776	Smtnl2
				NM_001164274, NM_013720	Mga	2														NM_177185	Ubn2	2																										NR_033572	Snapc4
								NM_027946	Dcaf7	2										NM_011669	Usp12	2																										NM_198214	Snph
				NM_001101482, NM_001177731	Mrap2	2		NM_001162943	Dchs1	2										NM_001013378, NM_001115151	Uspl1	2																										NM_001164572, NM_133741	Snrk
								NM_001163703, NM_173408	Dcun1d3	2
				NM_203490	Mrgprd	2														NM_009504	Vdr	2																										NM_029721	Snx27
				NM_177092	Msrb3	2		NM_007584, NM_172962	Ddr1	2										NM_011703	Vipr1	2																										NM_030889	Sorcs2
				NM_178051	Mterfd2	2														NM_001001327	Vkorc1l1	2																										NM_009234	Sox11
				NM_028017	Napg	2		NM_172689	Ddx58	2										NM_007701	Vsx2	2																										NM_011438	Sox12
				NM_001001985	Nat8l	2		NM_011933	Decr2	2										NM_145218	Wbscr17	2																										NM_001025559, NM_001025560, NM_011445	Sox6
				NM_008681	Ndrg1	2		NM_146122	Dennd1a	2										NM_025375	Wbscr22	2
				NM_001145959, NM_013864	Ndrg2	2		NM_177646	Dgkd	2										NM_001177884	Whsc1	2
								NM_177914	Dgkk	2										NM_197940	Wipf2	2																										NM_001025428, NM_001025429, NM_001025430, NM_027569	Spag9
				NM_013865, NM_180956	Ndrg3	2		NM_023232	Diablo	2										NM_023045	Xpo7	2
								NM_145217	Diras1	2										NM_018871	Ywhag	2
				NM_031186	Ndst3	2		NM_001042487, NM_001042488, NM_146128	Dlgap4	2										NM_028125	Zbtb46	2
				NM_001039094	Negr1	2														NM_145356	Zbtb7c	2																										NM_001033272	Spata13
				NM_173772	Neu4	2														NM_172467	Zc3hav1l	2																										NM_145584	Spon1
				NM_010898	Nf2	2		NM_153082	Dnajc27	2										NM_153160	Zcchc17	2																										NM_133903	Spon2
				NM_010914	Nfyb	2		NM_010065	Dnm1	2										NM_148926	Zfand3	2																										NM_011898	Spry4
				NM_033217	Ngfr	2		NM_177780	Dock5	2										NM_019747	Zfp113	2																										NM_175283	Srd5a1
				NM_153578	Nipa1	2		NM_020329	Dolpp1	2										NM_020497	Zfp276	2																										NM_001161369, NM_001161370, NM_009280	Ss18
				NM_172524	Nipal4	2		NM_011262	Dpf2	2										NM_133218	Zfp704	2
				NM_001039181, NM_008728	Npr3	2		NM_172624	Dpp9	2										NM_001145999, NM_001146000, NM_175433	Zfp710	2
								NM_023047	Dpysl5	2																																						NM_026155	Ssr3
				NM_001077403, NM_001077404, NM_001077405, NM_010939	Nrp2	2		NM_028099	Dusp11	2																																						NM_009181	St8sia2
								NM_001168471, NM_001168472, NM_026556	Dynll2	2										NM_001163475	Zfp746	2																										NM_021420	Stk4
																				NM_145577	Zfp772	2																										NM_007941	Stx2
																				NM_173429	Zfp775	2																										NM_080451	Synpo2
				NM_133227	Nup155	2		NM_177733	E2f2	2										NM_001142943, NM_001163061	Zfp949	2																										NM_181529	Syt15
				NM_145598	Nxnl1	2		NM_001113414, NM_001113415, NM_010096	Ebf3	2																																						NM_181071	Tanc2
				NM_011858	Odz4	2														NM_183208	Zmiz1	2																										NM_001163847, NM_001163848, NM_001163849, NM_001163850, NM_001163851, NM_001163852, NM_001163853, NM_173186	Tbc1d24
				NM_028184	Oraov1	2
				NM_001033254, NM_001145854	Pak6	2		NM_199307	Ece1	2
								NM_153799	Edc3	2
				NM_133167	Parvb	2		NM_007903	Edn3	2
				NM_001162500, NM_022321	Parvg	2		NM_010110	Efnb1	2
								NM_007913	Egr1	2
				NM_001159520	Pax3	2		NM_010119	Ehd1	2
				NM_001142743	Pcdh15	2		NM_153068	Ehd2	2																																						NM_001079822, NM_009332	Tcf7l1
				NM_001013753	Pcdh17	2		NM_001033269	Eif4e1b	2
				NM_177546, NM_211138	Pcyt1b	2		NM_033561	Eif4h	2																																						NM_009360	Tfam
								NM_001166589, NM_001166590, NM_001166591, NM_001166592, NM_001166593, NM_001166594, NM_001166595, NM_001166596, NM_181582	Eif5a	2																																						NM_009382	Thy1
				NM_011066	Per2	2																																										NM_001033475	Tmed8
				NM_001081166, NR_030731	Phf21b	2																																										NM_023438	Tmem132e
																																																NM_025335	Tmem167
				NM_027642	Phf6	2																																										NM_025708	Tmem186
				NM_001099276	Pik3c2b	2																																										NM_153525	Tmem41b
				NM_001024927, NM_001081641	Pitpnm3	2																																										NM_009396	Tnfaip2
																																																NM_011614	Tnfsf12
				NM_013737	Pla2g7	2																																										NM_001039092, NM_153080	Tom1l2
				NM_031257	Plekha2	2		NM_007922	Elk1	2
				NM_183034	Plekhm1	2		NM_024474	Emid2	2																																						NM_145853	Tpcn1
				NM_001039493	Plekhm3	2		NM_007929	Emp2	2																																						NM_009423	Traf4
				NM_008882	Plxna2	2		NM_172117	Entpd6	2																																						NM_001170855, NM_178872	Trim36
				NM_178079	Pm20d1	2		NM_013514	Epb4.9	2
				NM_001039509, NM_019999	Pnkd	2		NM_010155	Erf	2																																						NM_001033235	Trim40
								NM_001159500, NM_011934	Esrrb	2																																						NM_178110	Trim62
				NM_008900	Pou3f3	2																																										NM_023815	Trp53rk
				NM_001144855	Ppfia4	2		NM_011935	Esrrg	2																																						NM_001035239, NM_001035240, NM_001035241, NM_001035242, NM_001035243	Trpm3
				NM_146154	Ppp1r8	2		NM_007961	Etv6	2
				NM_172994	Ppp2r2c	2		NM_178086	Fa2h	2
				NM_001123362	Prdm12	2		NM_010173	Faah	2
				NM_016703	Preb	2		NM_146094	Fads1	2
				NM_138750, NM_178047	Prom2	2		NM_029658	Fam101b	2																																						NM_025982	Tspan31
								NM_175474	Fam109a	2																																						NM_001001454, NM_001109765, NM_021324	Ttyh1
				NM_026000	Psmd9	2		NM_175179	Fam123b	2
				NM_022415	Ptges	2		NM_213727	Fam123c	2
				NM_011207	Ptpn3	2		NM_153574	Fam13a	2																																						NM_001103181, NM_054040	Tulp4
				NM_008986	Ptrf	2		NM_172414	Fam164c	2
				NM_133685	Rab31	2		NM_001160235, NM_001160236, NM_174997	Fam168b	2																																						NM_145367	Txndc5
				NM_001039394, NM_133717	Rab43	2																																										NM_172054	Txndc9
																																																NM_175646	Txnl4b
				NM_023126	Rab8a	2		NM_001142781	Fam188b	2																																						NM_153131	Unc5a
				NM_173413	Rab8b	2		NM_001081310	Fam23a	2																																						NM_176847	Ush1g
				NM_029519	Rap2a	2		NM_001081672	Fam43b	2																																						NM_021323	Usp29
				NM_178045	Rassf4	2		NM_175268, NM_212473	Fam53b	2																																						NM_009502	Vcl
				NM_015754	Rbbp9	2																																										NM_009503	Vcp
				NM_172626	Rbm27	2		NM_001167879	Fam59b	2																																						NM_178027	Vps26b
				NM_030598, NM_207649	Rcan2	2		NM_133858	Fam63a	2																																						NM_027462	Wars2
								NM_001029988	Fat2	2																																						NM_181819	Wfikkn2
				NM_001165934	Rgs9	2		NM_001164225	Fbxl16	2																																						NM_009519	Wnt11
				NM_030743	Rnf114	2		NM_172721	Fbxw8	2																																						NM_009522	Wnt3a
				NM_144904, NM_178164	Rod1	2		NM_010193	Fem1b	2																																						NM_177310	Xpnpep3
								NM_010202	Fgf4	2																																						NM_028816	Xpo6
				NM_011286	Rph3a	2		NM_153573	Fkbp14	2																																						NM_018753	Ywhab
				NM_027434	Rprd1b	2		NM_001161763, NM_001161765, NM_010232	Fmo5	2																																						NM_010731	Zbtb7a
				NM_001177869	Rreb1	2																																										NM_198631	Zc3h4
				NM_199476	Rrm2b	2																																										NM_026917	Zdhhc3
				NM_138683	Rspo1	2		NM_019739	Foxo1	2																																						NM_148926	Zfand3
				NM_029489	Samd7	2		NM_026169	Frmd8	2																																						NM_019747	Zfp113
				NM_026283	Samd8	2		NM_001033330	Frmpd4	2																																						NM_001001806	Zfp36l2
				NM_001163630, NM_001163631, NM_001163632, NM_009122	Satb1	2		NM_008067	Gabra3	2																																						NM_177790	Zfp385c
								NM_146017	Gabrp	2																																						NM_001081750	Zfp664
								NM_008092	Gata4	2																																						NM_177359	Zfp799
								NM_001113345, NM_001113346, NM_145596	Gatad2a	2																																						NM_001099328	Zfp831
				NM_020270	Scamp5	2																																										NM_207245	Zfp870
				NM_001114660	Scfd2	2																																										NM_009517	Zmat3
				NM_001164562, NM_178677	Sec22c	2		NM_030719	Gatsl2	2																																						NM_183208	Zmiz1
								NM_177157	Gchfr	2																																						NM_001045536	Zzef1
				NM_011348	Sema3e	2		NM_145741	Gdf10	2
				NM_001025379	Sema3g	2		NM_173048	Gga3	2
				NM_001177323, NM_019942, NR_033443	Sept6	2		NM_011820	Ggt5	2
								NM_008124	Gjb1	2
								NM_147221	Glis1	2
				NM_011354	Serf2	2		NM_031184	Glis2	2
				NM_198033	Setx	2		NM_001081971	Gm1337	2
				NM_019982	Sez6l	2		NM_001039223	Gm14137	2
				NM_018754	Sfn	2		NM_025294	Gm16515	2
				NM_145512	Sft2d2	2		NM_001034902	Gm5878	2
				NM_172718, NR_027934	Sgsm1	2		NM_001080968, NM_133852	Golga2	2
				NM_001034874	Shisa6	2		NM_026367	Gpatch2	2
				NM_029031	Shpk	2		NM_022420	Gprc5b	2
				NM_029983	Sla2	2		NM_172611	Gramd4	2
				NM_001113423, NM_153567	Slain2	2		NM_001113180, NM_019691	Gria4	2
				NM_001013780	Slc25a34	2		NM_175481	Grik4	2
				NM_019741	Slc2a5	2		NM_001159507	Grip2	2
				NM_026721	Slc39a13	2		NM_001013385	Grm4	2
				NM_026183	Slc47a1	2		NM_001145896, NM_001145897, NM_198671	Gse1	2
				NM_172271	Slc6a17	2
				NM_001040692, NM_001136087, NM_001168643, NM_001168644, NM_001168646	Slc6a18	2
								NM_001160411, NM_026764	Gstm4	2
								NM_031391, NM_175335	Gtf2a1	2
				NM_009320	Slc6a6	2		NM_001080746, NM_001080747, NM_001080748, NM_001080749, NM_010365	Gtf2i	2
				NM_172861	Slc7a14	2
				NM_023055, NM_023449	Slc9a3r2	2
				NM_023908	Slco3a1	2
				NR_033572	Snapc4	2		NM_001159551, NM_001159553, NM_010376	H13	2
				NM_009234	Sox11	2
				NM_011448	Sox9	2
				NM_001029936	Specc1	2		NM_008216	Has2	2
				NM_001085370, NM_007463	Speg	2		NM_008226	Hcn2	2
								NM_145432	Heatr6	2
				NM_009259	Spn	2		NM_178922	Hic2	2
				NM_001033277	Spryd3	2		NM_176958	Hif1an	2
				NM_001080974, NM_025618	Sri	2		NM_146001	Hip1	2
								NM_139145	Hlcs	2
				NM_175347	Srl	2		NM_009330	Hnf1b	2
				NM_026886	Srrm4	2		NM_207659	Hook3	2
				NM_177774	Srsf12	2		NM_011828	Hs2st1	2
				NM_029688	Srxn1	2		NM_015818	Hs6st1	2
				NM_010656	Sspn	2		NM_028306	Hspa12b	2
				NM_009177	St3gal1	2		NM_001111274, NM_001111275, NM_001111276, NM_010512	Igf1	2
				NM_009178	St3gal4	2
				NM_145933	St6gal1	2
				NM_011374	St8sia1	2
				NM_021420	Stk4	2		NM_008348	Il10ra	2
				NM_019929	Sumo3	2		NM_008368	Il2rb	2
				NM_009298	Surf6	2		NM_011829	Impdh1	2
				NM_001109753, NM_153579	Sv2b	2		NM_008381	Inhbb	2
								NM_013785	Ip6k1	2
				NM_026805	Svop	2		NM_001170800	Ipcef1	2
				NM_080451	Synpo2	2		NM_028833	Iqce	2
				NM_025609	Tab1	2		NM_001033354	Iqsec3	2
				NM_177089, NM_199323	Tacc1	2		NM_019440	Irgm2	2
								NM_022417	Itm2c	2
				NM_019636	Tbc1d1	2		NM_030887	Jdp2	2
				NM_172443	Tbc1d16	2		NM_001033430	Jhdm1d	2
				NM_173038	Tbcel	2		NM_178659	Jmjd4	2
				NM_023755	Tcfcp2l1	2		NM_177357	Kalrn	2
				NM_001013025	Tgfbrap1	2		NM_145922	Kcnc4	2
				NM_001145886, NM_001145887, NM_009384	Tiam1	2		NM_008424	Kcne1	2
								NM_001159941, NM_026145	Kctd10	2
				NM_001161355, NM_001161356, NM_134249	Timd2	2		NR_027630	Kctd18	2
								NM_145997	Kdm5a	2
								NM_001145831, NM_001145832, NM_010631	Kifc3	2
				NM_001081242	Tln2	2
				NM_001033475	Tmed8	2
				NM_175432	Tmem132c	2		NM_173427	Klhdc7a	2
				NM_182841	Tmem150c	2		NM_008379	Kpnb1	2
				NM_028053	Tmem38b	2		NM_145993	L3mbtl2	2
				NM_001085508	Tmem8b	2		NM_010687	Large	2
				NM_025701	Trappc5	2		NM_027570	Ldhd	2
				NM_009546	Trim25	2		NM_020278	Lgi1	2
				NM_001170912, NM_001170913, NM_181853	Trim66	2		NM_008499	Lhx5	2
								NM_145833	Lin28a	2
								NM_001013758	Lingo3	2
				NM_001035246	Trpm3	2		NM_001002011	Lmna	2
				NM_019571	Tspan5	2		NM_001170479, NM_026371	Loh12cr1	2
				NM_025978, NM_027619	Ttc14	2
								NM_001081255	Lrch3	2
				NM_027238	Ttc39b	2		NM_001025067	Lrig2	2
				NM_177709	Tusc5	2		NM_146245	Lrit1	2
				NM_001169576, NM_001169577, NM_009459	Ube2h	2		NM_008512	Lrp1	2
								NM_172668	Lrp4	2
								NM_153542	Lrrc20	2
				NM_080560	Ube2n	2		NM_001033346	Lrrc55	2
				NM_031250	Ucn3	2		NM_001110160, NM_177736	Lrrc61	2
				NM_009471	Umps	2
				NM_001009573	Unc13d	2		NM_010732	Lrrn2	2
				NM_021323	Usp29	2		NM_028185	Lsm11	2
				NM_183199	Usp44	2		NM_008534	Ly9	2
				NM_177387	Ust	2		NM_172295	Mab21l3	2
				NM_009497	Vamp2	2		NM_001159354, NM_133853	Magi3	2
				NM_019806	Vapb	2
				NM_001163815, NM_001163816, NM_011691	Vav1	2		NM_001004176	Maml3	2
								NM_001164172, NM_011944	Map2k7	2
				NM_146168	Vopp1	2		NM_001168508, NM_001168513, NM_001168514, NM_011951	Mapk14	2
				NM_147776	Vwa1	2
				NM_172840	Vwa2	2
				NM_001170742, NM_001170743, NM_176923	Wdr59	2
								NM_001163447, NM_001163448, NM_001163449, NM_001163450, NM_001163451, NM_001163453, NM_013931	Mapk8ip3	2
				NM_197940	Wipf2	2
				NM_011719	Wnt9b	2
				NM_009688	Xiap	2
				NM_198886	Zbtb12	2
				NM_001025594, NM_027947	Zbtb43	2
								NM_008551	Mapkapk2	2
				NM_134003	Zc3h10	2		NM_011941	Mapkbp1	2
				NM_080855	Zcchc14	2		NM_133350	Mapre3	2
				NM_001168516, NM_001168517, NM_027476	Zdhhc24	2		NM_013595	Mbd3	2
								NM_001025245	Mbp	2
								NM_008562	Mcl1	2
				NM_144887	Zdhhc5	2		NM_011513	Med22	2
				NM_172465	Zdhhc9	2		NM_025895	Med28	2
				NM_017467	Zfp316	2		NM_001029890	Mex3a	2
				NM_172536	Zfp609	2		NM_001045489, NM_008594	Mfge8	2
				NM_001145999, NM_001146000, NM_175433	Zfp710	2
								NM_001081279	Mfhas1	2
								NM_133201	Mfn2	2
				NM_029584	Zfp773	2		NM_001190314, NM_147126	Mfrp	2
				NM_198619	Zfp933	2
				NM_178875	Zfp935	2		NM_001033488	Mfsd2b	2
				NM_001142943, NM_001163061	Zfp949	2		NM_021565	Midn	2
								NM_001082536, NM_153049	Mkl1	2
				NM_029869, NM_133906	Zkscan1	2
								NM_008609	Mmp15	2
				NM_183208	Zmiz1	2		NM_198108	Morn4	2
				NM_030260	Zxdc	2		NM_001081323	Mphosph9	2
				NM_001033634	Zyg11b	2		NM_012027, NM_201245	Mprip	2
				NM_001045536	Zzef1	2
				NM_001080755, NM_198416	Zzz3	2		NM_008623	Mpz	2
								NM_007962	Mpzl2	2
								NM_010827	Msc	2
								NM_054043	Msi2	2
								NM_024433	Mtap	2
								NM_198625	Mtss1l	2
								NM_177390	Myo1d	2
								NM_173018	Myo9a	2
								NM_172690	N28178	2
								NM_030563	N4bp1	2
								NM_025788	Nacc1	2
								NM_008672	Nap1l4	2
								NM_028017	Napg	2
								NM_026272	Narf	2
								NM_007789	Ncan	2
								NM_001115132, NM_025795	Ncaph2	2
								NM_001077695, NM_008678	Ncoa2	2
								NM_023668	Ndel1	2
								NM_008681	Ndrg1	2
								NM_008306	Ndst1	2
								NM_010898	Nf2	2
								NM_001113209, NM_001113210, NM_008687	Nfib	2
								NM_008688, NM_026756	Nfic	2
								NM_001081981, NM_001081982, NM_010906	Nfix	2
								NM_022414	Ngb	2
								NM_025937	Nkap	2
								NM_010918	Nktr	2
								NM_198862	Nlgn2	2
								NM_013611	Nodal	2
								NM_001109985	Nos1ap	2
								NM_008714	Notch1	2
								NM_199469	Nploc4	2
								NM_139051	Nr5a1	2
								NM_001159548, NM_001159549, NM_010264	Nr6a1	2
								NM_010937	Nras	2
								NM_026561	Nt5c3l	2
								NM_001004363	Nuak1	2
								NM_001163662, NM_008749	Nucb1	2
								NM_001083925	Oas1b	2
								NM_145153	Oas1f	2
								NM_011852	Oas1g	2
								NM_138648	Olr1	2
								NM_139226	Onecut3	2
								NM_152818	Osbp2	2
								NM_134150	Otub1	2
								NM_001164833, NM_001164834, NM_153400	P2rx2	2
								NM_001159561, NM_011028	P2rx6	2
								NM_153129	Pacs1	2
								NM_011059	Padi1	2
								NM_001033254, NM_001145854	Pak6	2
								NM_198410	Paqr6	2
								NM_181402	Parp11	2
								NM_183355	Pbx1	2
								NM_011866	Pde10a	2
								NM_001008548, NM_001143848, NM_001143849	Pde2a	2
								NM_001177980, NM_001177981, NM_001177982, NM_019840	Pde4b	2
								NM_013875	Pde7b	2
								NM_133667	Pdk2	2
								NM_033602	Peli2	2
								NM_173019	Pfkfb4	2
								NM_023418	Pgam1	2
								NM_001161797, NM_175306	Phactr4	2
								NM_199299	Phf15	2
								NR_030731	Phf21b	2
								NM_001122594	Phlpp2	2
								NM_145981	Phyhip	2
								NM_011086	Pikfyve	2
								NM_008845	Pip4k2a	2
								NM_019640	Pitpnb	2
								NM_001024927, NM_001081641	Pitpnm3	2
								NM_012045	Pla2g2f	2
								NM_023625	Plbd2	2
								NM_175556	Plch2	2
								NM_001163540, NM_001163542, NM_001163549, NM_001164203, NM_011117, NM_201385, NM_201386, NM_201387, NM_201388, NM_201389, NM_201390, NM_201391, NM_201392, NM_201393, NM_201394	Plec	2
								NM_001039509, NM_019999	Pnkd	2
								NM_172261	Ppp1r9b	2
								NM_001114131, NM_146081	Ppp4r1	2
								NM_008924	Prkar2a	2
								NM_011104	Prkce	2
								NM_025774	Prkrip1	2
								NM_027297	Prpf4	2
								NM_001159634, NM_172661	Prrc2b	2
								NM_001102563	Prrt2	2
								NM_175485	Prtg	2
								NM_019412	Prx	2
								NM_027626, NM_030263, NM_177698	Psd3	2
								NM_022415	Ptges	2
								NM_011197	Ptgfrn	2
								NM_026988	Ptms	2
								NM_008986	Ptrf	2
								NM_026869	Pygo2	2
								NM_001123327	Qser1	2
								NM_001162868, NM_001162869, NM_153140	Rab11fip3	2
								NM_134050	Rab15	2
								NM_029781	Rab36	2
								NM_139154	Rab40c	2
								NM_173413	Rab8b	2
								NM_009008	Rac2	2
								NM_030730	Rad54l2	2
								NM_009019	Rag1	2
								NM_001145834, NM_001145835, NM_001145836, NM_009058	Ralgds	2
								NM_145824	Ranbp10	2
								NM_001146174, NM_011241	Rangap1	2
								NM_001081155	Rap1gap	2
								NM_001099624	Rapgef2	2
								NM_027526	Rasgef1a	2
								NM_178045	Rassf4	2
								NM_027911	Raver1	2
								NM_001039167, NM_001039168	Rbfox3	2
								NM_019547	Rbm38	2
								NM_001042674, NM_019733	Rbpms	2
								NM_016678	Reck	2
								NM_144865	Reep2	2
								NM_153793	Rell2	2
								NM_177073	Relt	2
								NM_029879	Rgs7bp	2
								NM_026380	Rgs8	2
								NM_001165934	Rgs9	2
								NM_146002	Rhbdd2	2
								NM_001167680, NM_172572	Rhbdf2	2
								NM_001081347	Rhobtb1	2
								NM_153514	Rhobtb2	2
								NM_007484	Rhoc	2
								NM_001161365, NM_177620	Rin3	2
								NM_030743	Rnf114	2
								NM_145355	Rnf185	2
								NM_178607	Rnf24	2
								NM_009072	Rock2	2
								NM_146246	Rp1l1	2
								NM_175109	Rps19bp1	2
								NM_009103	Rrm1	2
								NM_001013381	Rsad1	2
								NM_178280	Sall3	2
								NM_001168521, NM_172795	Sarm1	2
								NM_016882	Sart1	2
								NM_001081030, NM_001170561	Sbf1	2
								NM_001159630, NM_013883	Scmh1	2
								NM_011887	Scn11a	2
								NM_001077499, NM_011323	Scn8a	2
								NM_011326	Scnn1g	2
								NM_177879	Sdk1	2
								NM_019934	Sec1	2
								NM_001039089, NM_011344	Sel1l	2
								NM_001025379	Sema3g	2
								NM_013660	Sema4d	2
								NM_144851	Senp1	2
								NM_009156	Sepw1	2
								NM_001111017, NM_177311	Serac1	2
								NM_172588	Serinc5	2
								NM_178029	Setd1a	2
								NM_028385	Setd5	2
								NM_001110791, NM_011750	Sf1	2
								NM_145512	Sft2d2	2
								NM_178639	Sfxn5	2
								NM_028943	Sgms2	2
								NM_018822	Sgsh	2
								NM_197943	Sgsm2	2
								NM_018825	Sh2b2	2
								NM_027498	Sik3	2
								NM_001081028	Sipa1l3	2
								NM_001146161	Slc11a2	2
								NM_001004148	Slc13a5	2
								NM_001029842, NM_134038	Slc16a6	2
								NM_182993	Slc17a7	2
								NM_018861	Slc1a4	2
								NM_018824	Slc23a2	2
								NM_001110240, NM_172426	Slc24a2	2
								NM_153150	Slc25a1	2
								NM_026331	Slc25a37	2
								NM_144793	Slc25a38	2
								NM_001145876, NM_001145877, NM_178696, NR_027357	Slc25a44	2
								NM_001177627, NM_172659	Slc2a6	2
								NM_153142	Slc35e4	2
								NM_153139	Slc36a1	2
								NM_028123	Slc37a3	2
								NM_026244	Slc39a9	2
								NM_017391	Slc5a3	2
								NM_053248	Slc5a5	2
								NM_010020	Slc6a3	2
								NM_009320	Slc6a6	2
								NM_008135	Slc6a9	2
								NM_001112798, NM_011406	Slc8a1	2
								NM_080440	Slc8a3	2
								NM_001081332	Slc9a5	2
								NM_016769	Smad3	2
								NM_001031814	Smg1	2
								NM_021491	Smpd3	2
								NM_033610	Sncb	2
								NM_198214	Snph	2
								NM_001034962, NM_001034963, NM_001034964, NM_009166, NM_178362	Sorbs1	2
								NM_172752	Sorbs2	2
								NM_011438	Sox12	2
								NM_011448	Sox9	2
								NM_001080964, NM_030220	Sp2	2
								NM_170756	Spata2	2
								NM_001029936	Specc1	2
								NM_013675	Spnb1	2
								NM_021287	Spnb3	2
								NM_032610	Spnb4	2
								NM_011898	Spry4	2
								NM_001025395, NM_009271	Src	2
								NM_018873	Srcin1	2
								NM_026886	Srrm4	2
								NM_025965	Ssr1	2
								NM_009177	St3gal1	2
								NM_025285	Stmn2	2
								NM_001162475, NM_001162476, NM_001162479, NM_009291	Stra6	2
								NM_011500	Strn	2
								NM_009297	Supt6h	2
								NM_009304	Syngr2	2
								NM_001045515	Synj1	2
								NM_194341	Synrg	2
								NM_177089, NM_199323	Tacc1	2
								NM_001170454	Tada2b	2
								NM_022015	Taf8	2
								NM_146252	Tbc1d13	2
								NM_172443	Tbc1d16	2
								NM_001163847, NM_001163848, NM_001163849, NM_001163850, NM_001163851, NM_001163852, NM_001163853, NM_173186	Tbc1d24	2
								NM_001081278	Tbc1d4	2
								NM_198100	Tbkbp1	2
								NM_013763	Tbl2	2
								NM_001114140, NM_013836	Tcf20	2
								NM_031199	Tgfa	2
								NM_001113417, NM_009380	Thrb	2
								NM_133847	Tm9sf4	2
								NM_178874	Tmcc2	2
								NM_029857	Tmco4	2
								NM_001033475	Tmed8	2
								NM_178638	Tmem108	2
								NM_134142	Tmem109	2
								NM_175145	Tmem127	2
								NM_023438	Tmem132e	2
								NM_178915	Tmem179	2
								NM_001025106	Tmem201	2
								NM_001163776, NM_080727	Tmprss3	2
								NM_001159392, NM_009395	Tnfaip1	2
								NM_009425	Tnfsf10	2
								NM_001122843, NM_145390	Tnpo2	2
								NM_009416	Tpm2	2
								NM_022314	Tpm3	2
								NM_182839	Tppp	2
								NM_001048206, NM_011632	Traf3	2
								NM_001164659	Trank1	2
								NM_001165953, NM_194343	Trim45	2
								NM_013835	Trove2	2
								NM_183180	Tspan18	2
								NM_198617	Tspyl3	2
								NM_172878	Ttc34	2
								NM_001033337	Ttc38	2
								NM_028639	Ttc7	2
								NM_021885	Tub	2
								NM_001163319	Tubgcp6	2
								NM_177709	Tusc5	2
								NM_025299	Txnl4a	2
								NM_177823	Ubash3a	2
								NM_001177609, NM_001177610, NM_011665	Ube2i	2
								NM_009456	Ube2l3	2
								NM_001168469, NM_145578	Ube2m	2
								NM_054093	Ube3b	2
								NM_177185	Ubn2	2
								NM_001177374NM_146078,	Ubr2	2
								NM_026390	Ubxn4	2
								NM_001040695	Uevld	2
								NM_009469	Ulk1	2
								NM_001004143	Usp22	2
								NM_021323	Usp29	2
								NM_001080557	Vamp1	2
								NM_001165951, NM_177545	Vangl1	2
								NM_139307	Vasn	2
								NM_012037	Vat1	2
								NM_020505, NM_146139	Vav3	2
								NM_177876	Vps37b	2
								NM_177574	Vps37d	2
								NM_016852	Wbp2	2
								NM_001008791, NM_001008792, NM_001008793, NM_001008794, NM_001008795, NM_001008796, NM_001008797, NM_001008798, NM_028640	Whrn	2
								NM_001081269	Whsc1l1	2
								NM_016873	Wisp2	2
								NM_011719	Wnt9b	2
								NM_201368	Xkr8	2
								NM_001033324	Zbtb16	2
								NM_173424	Zbtb37	2
								NM_029348	Zbtb4	2
								NM_009565	Zbtb7b	2
								NM_153541	Zbtb8b	2
								NM_153159	Zc3h12a	2
								NM_172785	Zc3h12d	2
								NM_198631	Zc3h4	2
								NM_001145888, NM_198644	Zfat	2
								NM_001081098	Zfp362	2
								NM_172993	Zfp512	2
								NM_181854	Zfp828	2
								NM_001045559	Zfp952	2
								NM_001130529, NM_172941	Zkscan17	2
								NM_001005867, NM_028601	Zmiz2	2
								NM_001177985, NM_019831	Zmym3	2
								NM_001168621, NM_133206	Znrf1	2
								NM_173002	Zxdc	2
								NM_001033634	Zyg11b	2
[truncated: 6 more columns]
