# Supplementary material for: Novel MicroRNAs Differentially Expressed during Aging in the Mouse Brain
Source: PLoS One. 2012 Jul 23;7(7):e40028. doi: 10.1371/journal.pone.0040028 (PMC3402511; doi:10.1371/journal.pone.0040028)
Supplement: Table S7 — KEGG pathways targeted by multiple novel miRNA candidates (upregulated novel miRNAs or downregulated novel miRNAs, collectively). (P-value >0.001). (XLSX) [file pone.0040028.s008.xlsx]

## Sheet: Suppl_Table_7
novel
upregulated miRNAs	downregulated miRNAs
endocytosis (P=0.0002)	Pathways in cancer (P=2.32e-28)	Non-small cell lung cancer (P=8.15e-09)	Adipocytokine signaling pathway (P=3.36e-06)
	Insulin signaling pathway (P=1.01e-22)	GnRH signaling pathway (P=9.83e-09)	Progesterone-mediated oocyte maturation (P=3.56e-06)
	Focal adhesion (P=9.05e-20)	Chronic myeloid leukemia (P=1.02e-08)	Long-term potentiation (P=3.79e-06)
	Regulation of actin cytoskeleton (P=6.28e-19)	Fc epsilon RI signaling pathway (P=1.02e-08)	Purine metabolism (P=4.33e-06)
	Endocytosis (P=1.18e-18)	B cell receptor signaling pathway (P=1.02e-08)	Medgehog signaling pathway (P=6.88e-06)
	Metabolic pathways (P=9.94e-18)	Ubiquitin mediated proteolysis (P=1.37e-08)	Long-term depression (P=1.18e-05)
	Axon guidance (P=1.86e-17)	VEGF signaling pathway (P=2.27e-08)	PPAR signaling pathway (P=3.28e-05)
	MAPK signaling pathway (P=2.26e-17)	Basal cell carcinoma (P=3.26e-08)	Inositol phosphate metabolism (P=4.14e-05)
	Wnt signaling pathway (P=2.84e-17)	Leukocyte transendothelial migration (P=3.60e-08)	Thyroid cancer (P=8.46e-05)
	ErbB signaling pathway (P=1.23e-14)	Vascular smooth muscle contraction (P=3.71e-08)	ECM-receptor interaction (P=0.0001)
	Melanogenesis (P=4.84e-14)	Cytokine-cytokine receptor interaction (P=3.84e-08)	Lysine degradation (P=0.0001)
	Neurotrophin signaling pathway (P=1.04e-13)	Fc gamma R-mediated phagocytosis (P=5.94e-08)	Pyrimidine metabolism (P=0.0002)
	Prostate cancer (P=1.02e-12)	Phosphatidylinositol signaling system (P=1.04e-07)	Hematopoietic cell lineage (P=0.0002)
	Glioma (P=2.35e-12)	Cell adhesion molecules (CAMs) (P=1.37e-07)	Glycerophospholipid metabolism (P=0.0002)
	Neuroactive ligand-receptor interaction (P=1.51e-11)	Adherens junction (P=1.46e-07)	TGF-beta signaling pathway (P=0.0002)
	Colorectal cancer (P=3.74e-10)	Endometrial cancer (P=2.17e-07)	p53 signaling pathway (P=0.0002)
	Melanoma (P=3.74e-10)	Dilated cardiomyopathy (P=2.50e-07)	Biosynthesis of unsaturated fatty acids (P=0.0002)
	T cell receptor signaling pathway (P=4.01e-10)	Jak-STAT signaling pathway (P=2.50e-07)	O-Glycan biosynthesis (P=0.0002)
	Tight junction (P=5.33e-10)	Oocyte meiosis (P=2.51e-07)	Gap junction (P=0.0004)
	mTOR signaling pathway (P=6.06e-10)	Hypertrophic cardiomyopathy (HCM) (P=2.65e-07)	Alanine, aspartate and glutamate metabolism (P=0.0004)
	Chemokine signaling pathway (P=9.49e-10)	Apoptosis (P=2.65e-07)	Glycosphingolipid biosynthesis - globo series (P=0.0004)
	Calcium signaling pathway (P=9.49e-10)	Type II diabetes mellitus (P=2.65e-07)	Glycosphingolipid biosynthesis - ganglio series (P=0.0007)
	Renal cell carcinoma (P=1.04e-09)	Arrhythmogenic right ventricular cardiomyopathy (ARVC) (P=2.91e-07)	Bladder cancer (P=0.0008)
	Small cell lung cancer (P=1.85e-09)	Acute myeloid leukemia (P=5.80e-07)	Glycosphingolipid biosynthesis - lacto and neolacto series (P=0.0008)
	Pancreatic cancer (P=2.02e-09)	Lysosome (P=9.71e-07)	Natural killer cell mediated cytotoxicity (P=0.0008)
