# Supplementary material for: Novel MicroRNAs Differentially Expressed during Aging in the Mouse Brain
Source: PLoS One. 2012 Jul 23;7(7):e40028. doi: 10.1371/journal.pone.0040028 (PMC3402511; doi:10.1371/journal.pone.0040028)
Supplement: Table S8 — Expression data of insulin signaling pathway genes retrieved from AGEMAP [28] . Expression levels of insulin signaling genes in four tissues of the brain were compared for 24 month- vs. 6 month-old mice samples. Percentile ranks of these expression fold changes relative to expression changes of all 8932 genes assayed in each tissue are shown. (a) Genes predicted to be targeted by seq_735943_x3. (b) Genes predicted to be targeted by 14 novel downregulated miRNAs. Yellow: genes demonstrating expression fold change falling in the top or bottom 5th percentile of all gene expression changes. Green: gene demonstrating significant expression change in 24 month- vs. 6 month-old animals (P-value <0.05, Welch’s two sample t-test). Red: gene also found in Lee et al. [6] as demonstrating increased expression with age in the neocortex (1.8-fold increase in 30- vs. 5-month old mice). Of the 43 insulin signaling pathway genes predicted to be targeted by downregulated novel miRNAs, 11 were not found in the AGEMAP dataset. These genes are: Gck, Insr, Pklr, Prkaa2, Sh2b2, Eif4e1b, Pik3r5, Elk1, Ppp1r3a, Crkl, and Ptpn1. (XLSX) [file pone.0040028.s009.xlsx]

## Sheet: Suppl_Table_8(a)
genes targeted by seq_735943_x3 in insulin signaling pathway	24mos vs 6mos cerebrum	percentile rank (within cereberum)	24mos vs 6mos cerebellum	percentile rank (within cerebellum)	24mos vs 6mos hippocampus	percentile rank (within hippocampus)	24mos vs 6mos striatum	percentile rank (within striatum)
Mknk2	1.07937	0.874	1.06917	0.725	0.932575	0.094	1.00584	0.574
Tsc1	1.07271	0.854	0.937946	0.309	0.981058	0.373	1.07233	0.962
Fasn	1.04426	0.744	1.10793	0.809	0.954177	0.196	1.08471	0.975
Cblb	1.11693	0.945	0.885897	0.146	0.995216	0.49	0.988264	0.37
Socs3	0.992866	0.443	1.06082	0.707	0.9887	0.438	0.958892	0.135
Mapk9	0.982302	0.379	0.961866	0.396	1.08213	0.95	0.994441	0.438
Eif4el3	1.04596	0.752	1.05235	0.685	1.11278	0.982	1.02012	0.725
Acaca	0.882415	0.03	0.96708	0.415	0.917011	0.053	0.959023	0.137

## Sheet: Suppl_Table_8(b)
genes targeted by novel, downregulated miRNAs in insulin signaling pathway	24mos vs 6mos cerebrum	percentile rank (within cereberum)	24mos vs 6mos cerebellum	percentile rank (within cerebellum)	24mos vs 6mos hippocampus	percentile rank (within hippocampus)	24mos vs 6mos striatum	percentile rank (within striatum)
Exoc7	0.967854	0.297	0.853662	0.074	0.894291	0.018	0.89064	0.01
Acacb	0.90588	0.067	0.937058	0.306	1.07039	0.926	1.03195	0.82
Sorbs1	1.0223	0.628	1.00059	0.531	0.932901	0.096	0.992309	0.413
Prkab1	0.891109	0.041	0.839045	0.05	0.985391	0.407	0.971045	0.215
Akt1	0.978473	0.354	0.985048	0.476	1.04954	0.858	1.03123	0.815
Pdpk1	1.00251	0.507	0.954236	0.367	0.9968	0.504	1.01774	0.702
Hras1	1.02487	0.642	0.99478	0.511	0.956499	0.21	0.961551	0.15
Pik3r1	1.03451	0.69	1.0787	0.747	1.06879	0.922	1.02471	0.765
Rhoq	0.933417	0.142	0.980286	0.458	0.991442	0.459	0.982012	0.309
Rapgef1	0.88864	0.037	0.967016	0.415	0.759697	0.0006718	0.968585	0.195
Akt2	0.939894	0.169	1.07125	0.73	0.992978	0.47	1.01926	0.716
Akt3	1.062	0.822	0.871355	0.11	1.00022	0.531	0.972343	0.224
4932417H02Rik (Rptor)	0.991735	0.434	0.94885	0.347	0.995985	0.497	1.06735	0.955
Calm1	1.00411	0.519	1.02012	0.595	0.95214	0.186	0.956686	0.125
Prkcz	0.931964	0.137	1.01353	0.575	1.0556	0.883	1.07587	0.966
Prkar2a	0.907479	0.071	0.957402	0.379	1.05706	0.888	1.04478	0.891
Irs1	1.13154	0.958	1.18366	0.918	0.998741	0.518	1.00078	0.516
Map2k2	1.04347	0.739	0.981697	0.464	0.977937	0.347	0.995395	0.449
Foxo1	1.02209	0.626	0.898522	0.183	1.08343	0.952	1.00093	0.518
Nras	1.04672	0.755	0.935332	0.3	0.996981	0.506	0.975919	0.254
Mknk1	0.954251	0.225	1.07225	0.732	0.965296	0.261	0.93918	0.063
Calm3	0.968749	0.302	0.995556	0.514	0.935546	0.107	0.987442	0.362
Rps6kb1	0.910689	0.078	1.24486	0.96	0.94421	0.142	1.00751	0.593
Hk1	1.01122	0.564	1.06654	0.72	0.928469	0.082	1.00512	0.564
